# Supplementary material for: Impaired membrane lipids in ischemic stroke: a key player in inflammation and thrombosis
Source: J Neuroinflammation. 2025 May 28;22:144. doi: 10.1186/s12974-025-03464-w (PMC12117946; doi:10.1186/s12974-025-03464-w)
Supplement: Supplementary file 2 — Supplementary Material 2 [file 12974_2025_3464_MOESM2_ESM.xlsx]

## Sheet: Sheet1
Supplementary table 4. Information and statistics of erythrocyte membrane lipids between patients with ischemic stroke and healthy control.
Ionization mode	Lipids	Adduct ions	Main Class	Fatty Acid	Calculate m/z	Ion Formula	Retention Time	Log2FC	p-value	VIP
POS	AcCa(13:0)	+H	Acyl Carnitine	(13:0)	358.295	C20 H40 O4 N1	1.23	0.135624	0.0802118	0.545168
POS	AcCa(14:0)	+H	Acyl Carnitine	(14:0)	372.311	C21 H42 O4 N1	2.05292	-0.0653105	0.592838	0.704569
POS	AcCa(15:0)	+H	Acyl Carnitine	(15:0)	386.326	C22 H44 O4 N1	2.64924	-0.323288	0.0383351	1.48232
POS	AcCa(16:0)	+H	Acyl Carnitine	(16:0)	400.342	C23 H46 O4 N1	3.14019	0.0153604	0.512358	0.478374
POS	AcCa(16:1)	+H	Acyl Carnitine	(16:1)	398.326	C23 H44 O4 N1	3.157	0.247267	0.00340697	1.41852
POS	AcCa(16:1)	+H	Acyl Carnitine	(16:1)	398.326	C23 H44 O4 N1	2.35026	0.205318	0.178176	0.591585
POS	AcCa(17:0)	+H	Acyl Carnitine	(17:0)	414.358	C24 H48 O4 N1	3.54855	-0.293039	0.258649	0.454098
POS	AcCa(18:1)	+H	Acyl Carnitine	(18:1)	426.358	C25 H48 O4 N1	3.29337	0.0249475	0.164414	1.27286
POS	AcCa(18:2)	+H	Acyl Carnitine	(18:2)	424.342	C25 H46 O4 N1	2.69505	-0.233995	0.338734	1.10066
POS	AcCa(18:3)	+H	Acyl Carnitine	(18:3)	422.326	C25 H44 O4 N1	2.0269	0.0490512	0.961003	0.329159
POS	AcCa(18:3)	+H	Acyl Carnitine	(18:3)	422.326	C25 H44 O4 N1	2.18936	0.275841	0.444509	0.185809
POS	AcCa(20:0)	+H	Acyl Carnitine	(20:0)	456.405	C27 H54 O4 N1	4.31874	-0.47138	0.0530658	1.06459
POS	AcCa(20:1)	+H	Acyl Carnitine	(20:1)	454.389	C27 H52 O4 N1	3.80381	0.00175794	0.872492	0.260338
POS	AcCa(20:3)	+H	Acyl Carnitine	(20:3)	450.358	C27 H48 O4 N1	3.01778	-0.0734862	0.828609	0.126962
POS	AcCa(20:4)	+H	Acyl Carnitine	(20:4)	448.342	C27 H46 O4 N1	2.65746	-0.162659	0.159224	0.738992
POS	AcCa(22:0)	+H	Acyl Carnitine	(22:0)	484.436	C29 H58 O4 N1	5.03988	-0.512787	0.00166544	1.57664
POS	AcCa(22:1)	+H	Acyl Carnitine	(22:1)	482.42	C29 H56 O4 N1	4.32862	0.092867	0.137493	0.761519
POS	AcCa(22:2)	+H	Acyl Carnitine	(22:2)	480.405	C29 H54 O4 N1	3.95175	0.147148	0.269374	0.631942
POS	AcCa(22:5)	+H	Acyl Carnitine	(22:5)	474.358	C29 H48 O4 N1	2.82463	-0.413795	0.00691796	0.800375
POS	AcCa(22:6)	+H	Acyl Carnitine	(22:6)	472.342	C29 H46 O4 N1	2.59573	0.141461	0.081322	0.664484
POS	AcCa(23:0)	+H	Acyl Carnitine	(23:0)	498.452	C30 H60 O4 N1	5.49399	-0.29737	0.0984994	1.21673
POS	AcCa(24:0)	+H	Acyl Carnitine	(24:0)	512.467	C31 H62 O4 N1	6.01086	-0.357369	0.0205883	0.984653
POS	AcCa(24:1)	+H	Acyl Carnitine	(24:1)	510.452	C31 H60 O4 N1	5.01743	0.0828095	0.206659	0.783795
POS	AEA(12:0)	+H	N-Acylethanolamine	(12:0)	244.227	C14 H30 O2 N1	1.70085	0.186985	0.587113	0.256357
POS	AEA(18:1)	+H	N-Acylethanolamine	(18:1)	326.305	C20 H40 O2 N1	3.77911	0.27047	0.159524	0.439159
POS	BisMePA(16:0_18:3)	+Na	Bis-methyl phosphatidic acid	(16:0_18:3)	721.478	C39 H71 O8 N0 P1 Na1	7.69033	0.385183	0.00493482	1.10473
POS	BisMePA(16:0_22:6)	+NH4	Bis-methyl phosphatidic acid	(16:0_22:6)	766.538	C43 H77 O8 N1 P1	7.65	-0.059703	0.0456072	0.278195
POS	BisMePA(18:0_10:4)	+NH4	Bis-methyl phosphatidic acid	(18:0_10:4)	630.413	C33 H61 O8 N1 P1	4.40348	0.242203	0.0144976	0.606688
POS	BisMePA(18:0_24:0)	+Na	Bis-methyl phosphatidic acid	(18:0_24:0)	839.65	C47 H93 O8 N0 P1 Na1	12.945	0.0109027	0.428851	0.724605
POS	BisMePA(21:1_10:4)	+NH4	Bis-methyl phosphatidic acid	(21:1_10:4)	670.444	C36 H65 O8 N1 P1	4.76795	0.485705	0.000511089	0.405558
POS	BisMePA(28:0_18:3)	+Na	Bis-methyl phosphatidic acid	(28:0_18:3)	889.666	C51 H95 O8 N0 P1 Na1	12.669	-0.0926724	0.405573	0.137441
POS	BisMePA(28:1_16:0)	+Na	Bis-methyl phosphatidic acid	(28:1_16:0)	865.666	C49 H95 O8 N0 P1 Na1	12.9574	0.0820857	0.534044	0.0195536
POS	BisMePA(28:1_18:1)	+Na	Bis-methyl phosphatidic acid	(28:1_18:1)	891.681	C51 H97 O8 N0 P1 Na1	13.014	-0.00327576	0.49026	0.609993
POS	BisMePA(30:0_18:3)	+Na	Bis-methyl phosphatidic acid	(30:0_18:3)	917.697	C53 H99 O8 N0 P1 Na1	12.9854	-0.0118668	0.445141	0.810511
POS	BisMePA(31:1_16:0)	+NH4	Bis-methyl phosphatidic acid	(31:1_16:0)	902.757	C52 H105 O8 N1 P1	12.6835	0.0849738	0.0520617	0.760214
POS	BisMePA(O-18:2_16:0)	+NH4	Bis-methyl phosphatidic acid	(O-18:2_16:0)	704.559	C39 H79 O7 N1 P1	11.4014	-0.393678	0.992677	1.46556
POS	BisMePA(O-20:2_17:0)	+Na	Bis-methyl phosphatidic acid	(O-20:2_17:0)	751.561	C42 H81 O7 N0 P1 Na1	10.368	0.158977	0.00902952	0.638502
POS	BisMePS(18:0_20:4)	+NH4	Bis-methyl phosphatidylserine	(18:0_20:4)	857.601	C46 H86 O10 N2 P1	9.27347	-0.0354459	0.0427025	0.234374
POS	CarE(16:0+O)	+H	CarE	(16:0+O)	416.337	C23 H46 O5 N1	2.07935	0.300977	0.0189155	0.774619
POS	CarE(18:1+O)	+H	CarE	(18:1+O)	442.353	C25 H48 O5 N1	1.27283	0.118949	0.741154	0.321841
POS	CarE(18:1+O)	+H	CarE	(18:1+O)	442.353	C25 H48 O5 N1	2.43985	0.424016	0.273245	0.286318
POS	CarE(18:1+O)	+H	CarE	(18:1+O)	442.353	C25 H48 O5 N1	1.10188	-0.140435	0.845829	0.226401
NEG	Cer(d15:0_18:1)	+HCOO	Ceramide	(d15:0_18:1)	568.495	C34 H66 O5 N1	9.61712	-0.151498	0.121247	0.369139
NEG	Cer(d15:0_22:1)	+HCOO	Ceramide	(d15:0_22:1)	624.557	C38 H74 O5 N1	11.3419	-0.253693	0.0871529	0.733614
POS	Cer(d16:0_18:0+O)	+H	Ceramide	(d16:0_18:0+O)	556.53	C34 H70 O4 N1	6.01908	0.0854967	0.0113196	0.759267
POS	Cer(d16:0_20:0+O)	+H	Ceramide	(d16:0_20:0+O)	584.561	C36 H74 O4 N1	7.33623	0.0862124	0.0116144	0.800597
POS	Cer(d16:1_16:0)	+H	Ceramide	(d16:1_16:0)	510.488	C32 H64 O3 N1	8.46759	-0.236509	0.230939	0.803972
NEG	Cer(d16:1_24:1)	+HCOO	Ceramide	(d16:1_24:1)	664.589	C41 H78 O5 N1	11.6228	0.0145326	0.436823	0.0233931
NEG	Cer(d17:0_26:3)	+HCOO	Ceramide	(d17:0_26:3)	704.62	C44 H82 O5 N1	11.6947	0.0029878	0.888509	0.388959
POS	Cer(d17:1_16:0)	+H	Ceramide	(d17:1_16:0)	524.504	C33 H66 O3 N1	9.61456	-0.843689	0.0115939	1.4755
POS	Cer(d17:1_23:3)	+H	Ceramide	(d17:1_23:3)	616.566	C40 H74 O3 N1	11.564	0.321676	0.00376629	1.44061
NEG	Cer(d17:1_24:1)	+HCOO	Ceramide	(d17:1_24:1)	678.604	C42 H80 O5 N1	11.6836	-0.21573	0.455547	0.857967
NEG	Cer(d17:1_24:2)	+HCOO	Ceramide	(d17:1_24:2)	676.589	C42 H78 O5 N1	11.32	-0.0300341	0.39358	0.182441
NEG	Cer(d18:0_15:0)	+HCOO	Ceramide	(d18:0_15:0)	570.51	C34 H68 O5 N1	8.84958	0.0819505	0.678119	0.155102
POS	Cer(d18:0_16:0)	+H	Ceramide	(d18:0_16:0)	540.535	C34 H70 O3 N1	9.29766	0.139783	0.0458241	0.592153
POS	Cer(d18:0_16:0)	+H	Ceramide	(d18:0_16:0)	540.535	C34 H70 O3 N1	10.8176	0.0339389	0.0565532	0.42982
NEG	Cer(d18:0_18:0)	+HCOO	Ceramide	(d18:0_18:0)	612.557	C37 H74 O5 N1	11.2881	-0.0734999	0.801639	0.477295
POS	Cer(d18:0_22:0)	+H	Ceramide	(d18:0_22:0)	624.629	C40 H82 O3 N1	12.0693	-0.372101	0.00119976	2.16363
POS	Cer(d18:0_22:1)	+H	Ceramide	(d18:0_22:1)	622.613	C40 H80 O3 N1	11.9377	-0.138693	0.224315	0.297839
POS	Cer(d18:0_22:1)	+H	Ceramide	(d18:0_22:1)	622.613	C40 H80 O3 N1	11.6392	0.0104424	0.227864	0.412755
POS	Cer(d18:0_23:0)	+H	Ceramide	(d18:0_23:0)	638.645	C41 H84 O3 N1	12.2644	-0.345702	0.101359	1.16924
NEG	Cer(d18:0_24:0)	+HCOO	Ceramide	(d18:0_24:0)	696.651	C43 H86 O5 N1	12.4592	-0.158367	0.0104437	1.02859
NEG	Cer(d18:0_24:1)	+HCOO	Ceramide	(d18:0_24:1)	694.635	C43 H84 O5 N1	12.0182	0.320101	0.123561	1.00198
POS	Cer(d18:0_24:2)	+H	Ceramide	(d18:0_24:2)	648.629	C42 H82 O3 N1	11.6566	0.0721493	0.0723353	1.20273
POS	Cer(d18:0_25:0)	+H	Ceramide	(d18:0_25:0)	666.676	C43 H88 O3 N1	12.6502	-0.178002	0.729087	0.597563
POS	Cer(d18:0_25:1)	+H	Ceramide	(d18:0_25:1)	664.66	C43 H86 O3 N1	12.1984	-0.142567	0.835135	0.233483
POS	Cer(d18:0_26:0)	+H	Ceramide	(d18:0_26:0)	680.692	C44 H90 O3 N1	12.8439	-0.127809	0.369185	1.00863
NEG	Cer(d18:0_26:1)	+HCOO	Ceramide	(d18:0_26:1)	722.667	C45 H88 O5 N1	12.3911	0.0635083	0.362677	0.898602
POS	Cer(d18:0_26:2)	+H	Ceramide	(d18:0_26:2)	676.66	C44 H86 O3 N1	12.0209	0.151224	0.0265563	0.255877
POS	Cer(d18:0_28:0)	+H	Ceramide	(d18:0_28:0)	708.723	C46 H94 O3 N1	13.2514	0.0590269	0.0559495	0.5713
NEG	Cer(d18:1_16:0)	+HCOO	Ceramide	(d18:1_16:0)	582.51	C35 H68 O5 N1	10.6106	0.161338	0.417436	0.152089
POS	Cer(d18:1_16:1)	+H	Ceramide	(d18:1_16:1)	536.504	C34 H66 O3 N1	9.93001	0.240884	0.0308698	0.61533
POS	Cer(d18:1_16:1)	+H	Ceramide	(d18:1_16:1)	536.504	C34 H66 O3 N1	6.81459	0.125635	0.267882	0.641723
NEG	Cer(d18:1_16:1)	+HCOO	Ceramide	(d18:1_16:1)	580.495	C35 H66 O5 N1	4.94696	-0.602036	0.421	0.92839
NEG	Cer(d18:1_17:0)	+HCOO	Ceramide	(d18:1_17:0)	596.526	C36 H70 O5 N1	10.9003	0.0433715	0.930932	0.574479
POS	Cer(d18:1_18:0)	+H	Ceramide	(d18:1_18:0)	566.551	C36 H72 O3 N1	11.1295	-0.105858	0.327258	0.207149
POS	Cer(d18:1_18:0)	+H	Ceramide	(d18:1_18:0)	566.551	C36 H72 O3 N1	10.5041	-0.93661	0.968884	0.10351
NEG	Cer(d18:1_20:0)	+HCOO	Ceramide	(d18:1_20:0)	638.573	C39 H76 O5 N1	11.5463	-0.0934621	0.527673	0.498528
NEG	Cer(d18:1_22:0)	+HCOO	Ceramide	(d18:1_22:0)	666.604	C41 H80 O5 N1	12.0389	-0.0166161	0.990692	0.703152
NEG	Cer(d18:1_22:1)	+HCOO	Ceramide	(d18:1_22:1)	664.589	C41 H78 O5 N1	11.4917	0.0508313	0.350643	0.715949
POS	Cer(d18:1_22:1)	+H	Ceramide	(d18:1_22:1)	620.598	C40 H78 O3 N1	11.7663	-0.0728719	0.462849	0.342144
POS	Cer(d18:1_22:2)	+H	Ceramide	(d18:1_22:2)	618.582	C40 H76 O3 N1	11.1401	0.193501	0.00134393	1.09641
NEG	Cer(d18:1_22:4)	+HCOO	Ceramide	(d18:1_22:4)	658.542	C41 H72 O5 N1	10.4046	0.279409	0.000744577	1.66608
POS	Cer(d18:1_22:6)	+H	Ceramide	(d18:1_22:6)	610.519	C40 H68 O3 N1	8.247	-0.840571	0.0649966	0.877775
NEG	Cer(d18:1_23:0)	+HCOO	Ceramide	(d18:1_23:0)	680.62	C42 H82 O5 N1	12.1238	-0.169361	0.444909	0.968671
NEG	Cer(d18:1_24:0)	+HCOO	Ceramide	(d18:1_24:0)	694.635	C43 H84 O5 N1	12.3184	0.0214598	0.464471	0.392771
NEG	Cer(d18:1_24:1)	+HCOO	Ceramide	(d18:1_24:1)	692.62	C43 H82 O5 N1	11.8801	0.126257	0.50117	0.595765
NEG	Cer(d18:1_24:2)	+HCOO	Ceramide	(d18:1_24:2)	690.604	C43 H80 O5 N1	11.5158	0.236615	0.00156516	0.787053
POS	Cer(d18:1_24:2)	+H	Ceramide	(d18:1_24:2)	646.613	C42 H80 O3 N1	8.86104	0.546575	0.075064	0.556065
POS	Cer(d18:1_24:2)	+H	Ceramide	(d18:1_24:2)	646.613	C42 H80 O3 N1	8.36066	0.685785	0.00310087	1.0592
POS	Cer(d18:1_24:3)	+H	Ceramide	(d18:1_24:3)	644.598	C42 H78 O3 N1	7.96879	1.27198	0.0011097	0.977271
POS	Cer(d18:1_24:3)	+H	Ceramide	(d18:1_24:3)	644.598	C42 H78 O3 N1	7.72976	0.112819	0.19921	0.993057
POS	Cer(d18:1_24:4)	+H	Ceramide	(d18:1_24:4)	642.582	C42 H76 O3 N1	8.08111	-0.0311497	0.490502	0.417276
POS	Cer(d18:1_24:4)	+H	Ceramide	(d18:1_24:4)	642.582	C42 H76 O3 N1	7.86483	0.766178	8.15375e-05	1.48667
POS	Cer(d18:1_25:0)	+H	Ceramide	(d18:1_25:0)	664.66	C43 H86 O3 N1	12.4984	-0.137966	0.132763	0.265719
POS	Cer(d18:1_25:1)	+H	Ceramide	(d18:1_25:1)	662.645	C43 H84 O3 N1	12.1247	0.0289846	0.92789	0.812187
NEG	Cer(d18:1_26:0)	+HCOO	Ceramide	(d18:1_26:0)	722.667	C45 H88 O5 N1	12.7058	0.115512	0.940398	0.309626
POS	Cer(d18:1_26:0+O)	+H	Ceramide	(d18:1_26:0+O)	694.671	C44 H88 O4 N1	12.034	-0.0656923	0.425022	0.354827
NEG	Cer(d18:1_26:1)	+HCOO	Ceramide	(d18:1_26:1)	720.651	C45 H86 O5 N1	12.2564	0.0548028	0.899706	0.785656
NEG	Cer(d18:1_26:2)	+HCOO	Ceramide	(d18:1_26:2)	718.635	C45 H84 O5 N1	11.8892	0.234707	2.2945e-05	1.45963
POS	Cer(d18:1_26:4)	+H	Ceramide	(d18:1_26:4)	670.613	C44 H80 O3 N1	11.955	0.0801242	0.180704	0.615449
POS	Cer(d18:1_26:5)	+H	Ceramide	(d18:1_26:5)	668.598	C44 H78 O3 N1	11.503	0.439062	0.000484031	1.27343
POS	Cer(d18:1_27:0)	+H	Ceramide	(d18:1_27:0)	692.692	C45 H90 O3 N1	12.8925	-0.00931212	0.359855	0.717308
POS	Cer(d18:1_27:3)	+H	Ceramide	(d18:1_27:3)	686.645	C45 H84 O3 N1	12.516	0.0217658	0.116587	0.767774
POS	Cer(d18:1_27:5)	+H	Ceramide	(d18:1_27:5)	682.613	C45 H80 O3 N1	12.322	-0.915394	0.0827214	0.494187
POS	Cer(d18:1_29:5)	+H	Ceramide	(d18:1_29:5)	710.645	C47 H84 O3 N1	12.5334	-0.440746	0.181779	0.691285
NEG	Cer(d18:2_16:0)	+HCOO	Ceramide	(d18:2_16:0)	580.495	C35 H66 O5 N1	8.65446	-0.103531	0.955911	0.532586
NEG	Cer(d18:2_18:0)	+HCOO	Ceramide	(d18:2_18:0)	608.526	C37 H70 O5 N1	10.6631	-0.0195346	0.7845	0.771046
NEG	Cer(d18:2_20:0)	+HCOO	Ceramide	(d18:2_20:0)	636.557	C39 H74 O5 N1	11.1484	0.0498238	0.33931	1.16223
POS	Cer(d18:2_22:0)	+H	Ceramide	(d18:2_22:0)	620.598	C40 H78 O3 N1	11.5001	-0.14303	0.850692	0.442776
POS	Cer(d18:2_24:0)	+H	Ceramide	(d18:2_24:0)	648.629	C42 H82 O3 N1	12.1455	0.0469573	0.0803335	0.837041
POS	Cer(d18:2_24:1)	+H	Ceramide	(d18:2_24:1)	646.613	C42 H80 O3 N1	11.5137	0.184096	0.00377275	0.636127
NEG	Cer(d18:2_24:2)	+HCOO	Ceramide	(d18:2_24:2)	688.589	C43 H78 O5 N1	11.1438	0.315174	0.000618522	1.56187
POS	Cer(d18:2_24:3)	+H	Ceramide	(d18:2_24:3)	642.582	C42 H76 O3 N1	7.47496	-0.638538	0.0771523	1.25124
NEG	Cer(d18:2_26:2)	+HCOO	Ceramide	(d18:2_26:2)	716.62	C45 H82 O5 N1	11.526	0.239174	0.0175837	0.0396977
POS	Cer(d18:2_29:6)	+H	Ceramide	(d18:2_29:6)	706.613	C47 H80 O3 N1	12.1037	-0.182184	0.0955272	1.20643
NEG	Cer(d19:1_24:1)	+HCOO	Ceramide	(d19:1_24:1)	706.635	C44 H84 O5 N1	12.0057	-0.0937487	0.737843	0.38646
POS	Cer(d19:1_26:5)	+H	Ceramide	(d19:1_26:5)	682.613	C45 H80 O3 N1	12.1567	-0.363582	0.453266	0.269152
POS	Cer(d19:2_16:0+O)	+H	Ceramide	(d19:2_16:0+O)	566.514	C35 H68 O4 N1	5.5501	-0.478498	0.799142	0.374857
POS	Cer(d20:0_25:0)	+H	Ceramide	(d20:0_25:0)	694.707	C45 H92 O3 N1	13.03	-0.188942	0.695949	0.392768
POS	Cer(d22:0_26:0)	+H	Ceramide	(d22:0_26:0)	736.754	C48 H98 O3 N1	13.6297	-0.200322	0.310277	0.0272653
NEG	Cer(m17:0_24:0)	+HCOO	Ceramide	(m17:0_24:0)	666.641	C42 H84 O4 N1	12.0896	-0.0713048	0.818997	0.638937
POS	Cer(m17:1_17:1)	+H	Ceramide	(m17:1_17:1)	520.509	C34 H66 O2 N1	10.5985	0.0274445	0.017218	1.40379
POS	Cer(m17:1_18:1)	+H	Ceramide	(m17:1_18:1)	534.524	C35 H68 O2 N1	10.895	-0.130107	0.519574	0.994815
POS	Cer(m17:1_19:1)	+H	Ceramide	(m17:1_19:1)	548.54	C36 H70 O2 N1	11.1301	-0.0636385	0.154859	0.231101
POS	Cer(m17:1_21:1)	+H	Ceramide	(m17:1_21:1)	576.571	C38 H74 O2 N1	11.5454	-0.177177	0.423895	0.366761
POS	Cer(m17:1_22:1)	+H	Ceramide	(m17:1_22:1)	590.587	C39 H76 O2 N1	11.7373	-0.339894	0.36379	1.32238
POS	Cer(m17:1_23:1)	+H	Ceramide	(m17:1_23:1)	604.603	C40 H78 O2 N1	11.9383	-0.212139	0.265758	0.0603476
POS	Cer(m17:1_23:1)	+H	Ceramide	(m17:1_23:1)	604.603	C40 H78 O2 N1	14.3407	-0.207314	0.988828	0.209399
POS	Cer(m17:1_23:2)	+H	Ceramide	(m17:1_23:2)	602.587	C40 H76 O2 N1	11.5116	-0.0605871	0.621808	0.752849
POS	Cer(m17:1_23:3)	+H	Ceramide	(m17:1_23:3)	600.571	C40 H74 O2 N1	11.1427	0.322913	0.0113631	0.220098
POS	Cer(m17:1_24:1)	+H	Ceramide	(m17:1_24:1)	618.618	C41 H80 O2 N1	12.1221	-0.315942	0.691789	0.239765
POS	Cer(m17:1_25:2)	+H	Ceramide	(m17:1_25:2)	630.618	C42 H80 O2 N1	11.8663	-0.0602398	0.562049	0.73584
POS	Cer(m17:1_25:2)	+H	Ceramide	(m17:1_25:2)	630.618	C42 H80 O2 N1	11.2463	0.0969861	0.014279	0.773844
POS	Cer(m17:1_25:3)	+H	Ceramide	(m17:1_25:3)	628.603	C42 H78 O2 N1	11.5141	0.218074	0.00102451	0.792461
POS	Cer(m17:1_25:3)	+H	Ceramide	(m17:1_25:3)	628.603	C42 H78 O2 N1	8.85972	0.581543	0.0104796	0.84078
POS	Cer(m17:1_25:3)	+H	Ceramide	(m17:1_25:3)	628.603	C42 H78 O2 N1	8.36276	1.06163	0.00356229	0.864388
POS	Cer(m17:1_25:4)	+H	Ceramide	(m17:1_25:4)	626.587	C42 H76 O2 N1	7.97479	1.4228	0.000273176	0.956399
POS	Cer(m17:1_26:1)	+H	Ceramide	(m17:1_26:1)	646.65	C43 H84 O2 N1	12.4988	-0.0251723	0.104347	0.430762
POS	Cer(m17:1_27:2)	+H	Ceramide	(m17:1_27:2)	658.65	C44 H84 O2 N1	12.2463	-0.0463136	0.331128	0.21892
POS	Cer(m17:1_27:3)	+H	Ceramide	(m17:1_27:3)	656.634	C44 H82 O2 N1	11.8733	0.207509	0.00664175	0.0597529
POS	Cer(m17:1_27:4)	+H	Ceramide	(m17:1_27:4)	654.618	C44 H80 O2 N1	11.5203	0.179074	0.000480221	0.555229
POS	Cer(m18:0_22:0)	+H	Ceramide	(m18:0_22:0)	608.634	C40 H82 O2 N1	12.2163	0.260049	0.00372654	1.45736
POS	Cer(m18:0_24:0)	+H	Ceramide	(m18:0_24:0)	636.665	C42 H86 O2 N1	12.7237	0.45893	0.000798435	1.49368
POS	Cer(m18:0_24:1)	+H	Ceramide	(m18:0_24:1)	634.65	C42 H84 O2 N1	12.161	0.529188	7.39813e-05	1.6827
POS	Cer(m18:0_24:2)	+H	Ceramide	(m18:0_24:2)	632.634	C42 H82 O2 N1	11.632	-0.0136787	0.990492	0.884882
POS	Cer(m18:0_26:0)	+H	Ceramide	(m18:0_26:0)	664.697	C44 H90 O2 N1	12.9918	0.484285	0.000186631	1.64985
POS	Cer(m18:0_26:1)	+H	Ceramide	(m18:0_26:1)	662.681	C44 H88 O2 N1	12.5377	0.60399	9.27549e-06	1.90104
NEG	Cer(m18:1_15:0)	+HCOO	Ceramide	(m18:1_15:0)	552.5	C34 H66 O4 N1	9.94683	0.185623	0.0240833	0.815462
POS	Cer(m18:1_25:2)	+H	Ceramide	(m18:1_25:2)	644.634	C43 H82 O2 N1	11.9837	-0.0620178	0.940528	0.483005
POS	Cer(m19:0_24:0)	+H	Ceramide	(m19:0_24:0)	650.681	C43 H88 O2 N1	12.7326	0.181759	0.356134	0.308848
POS	Cer(t16:0_16:0)	+H	Ceramide	(t16:0_16:0)	528.499	C32 H66 O4 N1	5.73777	0.0900076	0.00668493	0.953592
NEG	Cer(t16:0_26:4)	+HCOO	Ceramide	(t16:0_26:4)	704.583	C43 H78 O6 N1	8.07786	1.11158	0.0775923	0.677319
POS	Cer(t16:1_12:0)	+H	Ceramide	(t16:1_12:0)	470.42	C28 H56 O4 N1	5.46644	0.152468	0.155288	0.556913
POS	Cer(t16:1_14:0)	+H	Ceramide	(t16:1_14:0)	498.452	C30 H60 O4 N1	6.59755	0.117242	0.543615	0.585509
NEG	Cer(t17:0_23:1)	+HCOO	Ceramide	(t17:0_23:1)	682.599	C41 H80 O6 N1	11.87	0.228771	0.263319	1.07481
POS	Cer(t18:0_16:0)	+H	Ceramide	(t18:0_16:0)	556.53	C34 H70 O4 N1	6.9702	0.163178	0.00526556	1.24281
NEG	Cer(t18:0_16:0)	+HCOO	Ceramide	(t18:0_16:0)	600.521	C35 H70 O6 N1	9.53756	-0.0514746	0.215917	0.0198217
POS	Cer(t18:0_16:0+O)	+H	Ceramide	(t18:0_16:0+O)	572.525	C34 H70 O5 N1	7.88801	-0.631993	0.0297334	1.26668
POS	Cer(t18:0_16:0+O)	+H	Ceramide	(t18:0_16:0+O)	572.525	C34 H70 O5 N1	6.291	-0.487753	0.140908	1.37653
POS	Cer(t18:0_18:0+O)	+H	Ceramide	(t18:0_18:0+O)	600.556	C36 H74 O5 N1	5.84958	0.139901	0.00765536	0.905445
POS	Cer(t18:0_22:0)	+H	Ceramide	(t18:0_22:0)	640.624	C40 H82 O4 N1	11.7164	-0.469668	0.0376409	1.33601
NEG	Cer(t18:0_23:0)	+HCOO	Ceramide	(t18:0_23:0)	698.63	C42 H84 O6 N1	11.9294	0.126792	0.414219	1.01116
NEG	Cer(t18:0_24:0)	+HCOO	Ceramide	(t18:0_24:0)	712.646	C43 H86 O6 N1	12.0949	-0.113532	0.516392	1.17897
NEG	Cer(t18:0_24:0+O)	+HCOO	Ceramide	(t18:0_24:0+O)	728.641	C43 H86 O7 N1	11.83	-0.0754502	0.243794	1.21825
NEG	Cer(t18:0_24:2)	+HCOO	Ceramide	(t18:0_24:2)	708.615	C43 H82 O6 N1	11.3075	0.0813325	0.361486	0.966622
NEG	Cer(t18:0_25:0+O)	-H	Ceramide	(t18:0_25:0+O)	696.651	C43 H86 O5 N1	12.449	-0.16283	0.0104204	1.03051
NEG	Cer(t18:0_25:5)	-H	Ceramide	(t18:0_25:5)	670.578	C43 H76 O4 N1	11.7455	0.00819642	0.620324	0.0934703
POS	Cer(t18:0_26:0)	+H	Ceramide	(t18:0_26:0)	696.686	C44 H90 O4 N1	12.4853	-0.120758	0.148329	0.205366
NEG	Cer(t18:0_26:1)	+HCOO	Ceramide	(t18:0_26:1)	738.662	C45 H88 O6 N1	12.0306	-0.0527256	0.93038	0.258002
NEG	Cer(t18:0_26:2)	+HCOO	Ceramide	(t18:0_26:2)	736.646	C45 H86 O6 N1	11.6744	0.014701	0.0646884	0.767757
NEG	Cer(t18:1_15:1)	+HCOO	Ceramide	(t18:1_15:1)	582.474	C34 H64 O6 N1	4.8553	-0.287094	0.0182835	1.26059
NEG	Cer(t18:1_16:0)	+HCOO	Ceramide	(t18:1_16:0)	598.505	C35 H68 O6 N1	9.94158	0.173182	0.0550542	0.364839
NEG	Cer(t18:1_22:0)	+HCOO	Ceramide	(t18:1_22:0)	682.599	C41 H80 O6 N1	11.3001	-0.222349	0.150234	0.416955
NEG	Cer(t18:1_23:0)	+HCOO	Ceramide	(t18:1_23:0)	696.615	C42 H82 O6 N1	11.9663	0.0371372	0.776578	0.570459
NEG	Cer(t18:1_24:0+O)	+HCOO	Ceramide	(t18:1_24:0+O)	726.625	C43 H84 O7 N1	11.3969	0.0854145	0.882386	0.0544659
NEG	Cer(t18:1_24:1)	+HCOO	Ceramide	(t18:1_24:1)	708.615	C43 H82 O6 N1	11.7387	0.108709	0.488283	0.707386
POS	Cer(t20:1_12:0)	+H	Ceramide	(t20:1_12:0)	526.483	C32 H64 O4 N1	8.22356	0.216523	0.0604979	0.837554
POS	CerP(d18:0_22:0)	+H	Ceramide phosphate	(d18:0_22:0)	704.595	C40 H83 O6 N1 P1	12.1525	0.482501	0.00368011	1.44217
POS	ChE(18:2)	+NH4	Cholesterol ester	(18:2)	666.618	C45 H80 O2 N1	13.7373	-0.981842	0.000910547	2.65607
POS	ChE(18:3)	+H	Cholesterol ester	(18:3)	647.576	C45 H75 O2	12.0687	-0.286607	0.141816	0.668592
POS	ChE(20:4)	+H	Cholesterol ester	(20:4)	673.592	C47 H77 O2	14.1751	-0.828734	0.00325966	2.0695
POS	ChE(20:4)	+NH4	Cholesterol ester	(20:4)	690.618	C47 H80 O2 N1	13.509	-0.891508	0.00950173	1.47573
POS	ChE(23:5)	+H	Cholesterol ester	(23:5)	713.623	C50 H81 O2	12.765	0.195432	0.0191541	1.0885
NEG	CL(10:0_20:3_14:0_14:0)	-H	Cardiolipin	(10:0_20:3_14:0_14:0)	1261.82	C67 H123 O17 P2	12.5182	0.376832	0.000116044	2.30717
NEG	CL(14:0_14:0_14:0_14:0)	-H	Cardiolipin	(14:0_14:0_14:0_14:0)	1239.84	C65 H125 O17 P2	12.5161	0.319315	5.15953e-05	1.72429
NEG	CL(18:2_18:1_18:2_18:2)	-H	Cardiolipin	(18:2_18:1_18:2_18:2)	1449.98	C81 H143 O17 P2	12.878	-0.713988	0.000197453	1.95524
NEG	CL(18:2_18:2_18:2_18:2)	-H	Cardiolipin	(18:2_18:2_18:2_18:2)	1447.96	C81 H141 O17 P2	12.6066	-0.977078	4.59925e-05	2.15805
NEG	CL(20:5_18:2_18:2_18:2)	-H	Cardiolipin	(20:5_18:2_18:2_18:2)	1469.95	C83 H139 O17 P2	12.6078	-1.7053	3.51099e-05	1.5317
POS	DG(16:0_16:0)	+Na	Diglyceride	(16:0_16:0)	591.496	C35 H68 O5 Na1	11.3644	0.386273	0.238681	0.872462
POS	DG(18:0_16:0)	+Na	Diglyceride	(18:0_16:0)	619.527	C37 H72 O5 Na1	11.7536	0.331967	0.202463	0.898273
POS	DG(18:0_18:0)	+Na	Diglyceride	(18:0_18:0)	647.558	C39 H76 O5 Na1	12.1455	0.236936	0.373342	0.444665
POS	DG(18:0_20:4)	+Na	Diglyceride	(18:0_20:4)	667.527	C41 H72 O5 Na1	11.3432	-0.0233578	0.215518	0.518785
POS	DG(18:0_22:4)	+NH4	Diglyceride	(18:0_22:4)	690.603	C43 H80 O5 N1	11.6013	-0.230824	0.619188	0.284263
POS	DG(18:1_18:1)	+Na	Diglyceride	(18:1_18:1)	643.527	C39 H72 O5 Na1	11.3978	0.385729	0.108183	1.56038
POS	DG(18:1_18:2)	+Na	Diglyceride	(18:1_18:2)	641.512	C39 H70 O5 Na1	11.0324	0.832085	0.000920783	2.31636
POS	DG(18:1_20:4)	+NH4	Diglyceride	(18:1_20:4)	660.556	C41 H74 O5 N1	10.9166	-0.445493	0.00679384	1.42748
NEG	dMePE(16:0_18:2)	-H	Dimethyl phosphatidylethanolamine	(16:0_18:2)	742.539	C41 H77 O8 N1 P1	9.08222	-0.0171265	0.379159	0.562382
NEG	dMePE(16:0_20:4)	-H	Dimethyl phosphatidylethanolamine	(16:0_20:4)	766.539	C43 H77 O8 N1 P1	8.66926	0.251606	0.0123441	1.32651
NEG	dMePE(16:0_20:5)	-H	Dimethyl phosphatidylethanolamine	(16:0_20:5)	764.524	C43 H75 O8 N1 P1	7.672	-0.245063	0.659634	0.995368
NEG	dMePE(16:0_22:6)	-H	Dimethyl phosphatidylethanolamine	(16:0_22:6)	790.539	C45 H77 O8 N1 P1	8.06199	-0.238477	0.0158274	0.91146
NEG	dMePE(16:1_18:1)	-H	Dimethyl phosphatidylethanolamine	(16:1_18:1)	742.539	C41 H77 O8 N1 P1	7.6611	-0.359482	0.15497	0.693706
NEG	dMePE(17:0_18:1)	-H	Dimethyl phosphatidylethanolamine	(17:0_18:1)	758.571	C42 H81 O8 N1 P1	10.8996	-0.565926	0.000265108	1.46717
NEG	dMePE(18:0_18:1)	-H	Dimethyl phosphatidylethanolamine	(18:0_18:1)	772.586	C43 H83 O8 N1 P1	11.099	0.118768	0.283166	0.0112147
NEG	dMePE(18:1_18:2)	-H	Dimethyl phosphatidylethanolamine	(18:1_18:2)	768.555	C43 H79 O8 N1 P1	9.14856	0.00846612	0.00678317	1.0479
NEG	dMePE(18:1_20:4)	-H	Dimethyl phosphatidylethanolamine	(18:1_20:4)	792.555	C45 H79 O8 N1 P1	8.71643	0.387622	0.266272	0.877841
NEG	dMePE(22:5+3O_20:4)	-H	Dimethyl phosphatidylethanolamine	(22:5+3O_20:4)	888.54	C49 H79 O11 N1 P1	11.0417	0.321168	0.053499	1.45108
NEG	Hex1Cer(d16:0_20:4)	+HCOO	Hexosyl ceramide	(d16:0_20:4)	766.547	C43 H76 O10 N1	8.705	0.265786	0.00584111	1.44202
NEG	Hex1Cer(d16:0_22:5)	+HCOO	Hexosyl ceramide	(d16:0_22:5)	792.563	C45 H78 O10 N1	10.941	-0.00394075	0.749095	0.695073
POS	Hex1Cer(d18:0_22:1)	+H	Hexosyl ceramide	(d18:0_22:1)	784.666	C46 H90 O8 N1	11.327	0.337535	0.0923533	0.781265
POS	Hex1Cer(d18:1_16:0)	+H	Hexosyl ceramide	(d18:1_16:0)	700.572	C40 H78 O8 N1	9.26355	-0.494831	0.929588	0.900316
POS	Hex1Cer(d18:1_16:0+O)	+H	Hexosyl ceramide	(d18:1_16:0+O)	716.567	C40 H78 O9 N1	6.79234	-0.123627	0.503718	0.294339
POS	Hex1Cer(d18:1_16:1)	+H	Hexosyl ceramide	(d18:1_16:1)	698.557	C40 H76 O8 N1	8.7018	-0.321874	0.838505	1.10931
POS	Hex1Cer(d18:1_22:0)	+H	Hexosyl ceramide	(d18:1_22:0)	784.666	C46 H90 O8 N1	11.6578	0.0581268	0.626984	0.153008
POS	Hex1Cer(d18:1_24:0)	+H	Hexosyl ceramide	(d18:1_24:0)	812.697	C48 H94 O8 N1	11.9919	-0.0101983	0.610261	0.143806
NEG	Hex1Cer(d18:1_24:1)	+HCOO	Hexosyl ceramide	(d18:1_24:1)	854.673	C49 H92 O10 N1	11.5755	0.0437079	0.86091	0.329997
NEG	Hex1Cer(t16:0_18:1)	+HCOO	Hexosyl ceramide	(t16:0_18:1)	760.558	C41 H78 O11 N1	8.72405	-0.07296	0.528737	0.686747
NEG	Hex1Cer(t17:0_20:5)	-H	Hexosyl ceramide	(t17:0_20:5)	748.537	C43 H74 O9 N1	10.656	-0.0402353	0.974179	0.111207
POS	Hex1Cer(t18:0_16:0)	+H	Hexosyl ceramide	(t18:0_16:0)	718.583	C40 H80 O9 N1	8.21248	-0.316659	0.84452	0.772576
POS	Hex1Cer(t18:0_16:0+O)	+H	Hexosyl ceramide	(t18:0_16:0+O)	734.578	C40 H80 O10 N1	7.88397	-0.731841	0.0298722	1.23173
POS	Hex2Cer(d16:1_16:0)	+H	Hexosyl ceramide	(d16:1_16:0)	834.594	C44 H84 O13 N1	6.83892	-0.165947	0.345084	0.356198
POS	Hex2Cer(d16:1_16:1)	+H	Hexosyl ceramide	(d16:1_16:1)	832.578	C44 H82 O13 N1	6.827	-0.981661	2.66026e-06	2.6157
POS	Hex2Cer(d17:1_16:0)	+H	Hexosyl ceramide	(d17:1_16:0)	848.609	C45 H86 O13 N1	7.66644	-0.0719287	0.152454	0.0189632
POS	Hex2Cer(d18:0_16:0)	+H	Hexosyl ceramide	(d18:0_16:0)	864.641	C46 H90 O13 N1	9.48266	-0.0717787	0.0972379	0.10602
POS	Hex2Cer(d18:1_16:0)	+H	Hexosyl ceramide	(d18:1_16:0)	862.625	C46 H88 O13 N1	8.65594	-0.0144952	0.257503	0.0887031
POS	Hex2Cer(d18:1_16:0+O)	+H	Hexosyl ceramide	(d18:1_16:0+O)	878.62	C46 H88 O14 N1	8.19534	-0.375925	0.17477	0.780167
POS	Hex2Cer(d18:1_17:0)	+H	Hexosyl ceramide	(d18:1_17:0)	876.641	C47 H90 O13 N1	9.799	-0.431515	0.754481	1.03293
POS	Hex2Cer(d18:1_22:0)	+H	Hexosyl ceramide	(d18:1_22:0)	946.719	C52 H100 O13 N1	11.4861	-0.0961371	0.46271	0.0912237
POS	Hex2Cer(d18:1_23:0)	+H	Hexosyl ceramide	(d18:1_23:0)	960.735	C53 H102 O13 N1	11.6657	-0.380186	0.973867	0.35203
POS	Hex2Cer(d18:1_24:0)	+H	Hexosyl ceramide	(d18:1_24:0)	974.75	C54 H104 O13 N1	11.8455	-0.0383809	0.0425897	0.377139
POS	Hex2Cer(d18:1_24:1)	+H	Hexosyl ceramide	(d18:1_24:1)	972.735	C54 H102 O13 N1	11.4367	0.0805085	0.176875	0.482548
POS	Hex2Cer(d18:1_24:2)	+H	Hexosyl ceramide	(d18:1_24:2)	970.719	C54 H100 O13 N1	11.0952	0.0754339	0.0566458	0.197909
POS	Hex2Cer(d18:1_25:0)	+H	Hexosyl ceramide	(d18:1_25:0)	988.766	C55 H106 O13 N1	12.0251	-0.197643	0.385733	0.0412874
POS	Hex2Cer(d18:1_26:1)	+H	Hexosyl ceramide	(d18:1_26:1)	1000.77	C56 H106 O13 N1	11.7924	0.0320824	0.0573343	0.651512
POS	Hex2Cer(d18:2_16:0)	+H	Hexosyl ceramide	(d18:2_16:0)	860.609	C46 H86 O13 N1	6.97608	-0.0833473	0.0728691	0.184513
NEG	Hex2Cer(t17:0_20:4)	-H	Hexosyl ceramide	(t17:0_20:4)	912.605	C49 H86 O14 N1	10.856	0.17177	0.00840616	0.405668
POS	Hex2Cer(t18:0_16:0)	+H	Hexosyl ceramide	(t18:0_16:0)	880.636	C46 H90 O14 N1	7.7209	0.220265	0.00580182	0.709712
NEG	Hex3Cer(d16:0_18:1)	+HCOO	Hexosyl ceramide	(d16:0_18:1)	1068.67	C53 H98 O20 N1	8.26645	-0.0205507	0.451814	0.202571
POS	Hex3Cer(d18:1_16:0)	+H	Hexosyl ceramide	(d18:1_16:0)	1024.68	C52 H98 O18 N1	8.47018	-0.245023	0.716938	0.0838317
POS	Hex3Cer(d18:1_16:0)	+H	Hexosyl ceramide	(d18:1_16:0)	1024.68	C52 H98 O18 N1	7.78008	-0.201103	0.764983	0.711868
POS	Hex3Cer(d18:1_22:0)	+H	Hexosyl ceramide	(d18:1_22:0)	1108.77	C58 H110 O18 N1	11.2856	-0.168786	0.792561	0.279854
POS	Hex3Cer(d18:1_24:0)	+H	Hexosyl ceramide	(d18:1_24:0)	1136.8	C60 H114 O18 N1	11.7466	0.0142193	0.635919	0.600741
POS	Hex3Cer(d18:1_24:1)	+H	Hexosyl ceramide	(d18:1_24:1)	1134.79	C60 H112 O18 N1	11.242	0.142442	0.249067	0.298235
POS	Hex3Cer(d18:1_24:1)	+H	Hexosyl ceramide	(d18:1_24:1)	1134.79	C60 H112 O18 N1	11.3501	-0.0253302	0.294415	0.941286
POS	Hex3Cer(d18:1_24:2)	+H	Hexosyl ceramide	(d18:1_24:2)	1132.77	C60 H110 O18 N1	10.9226	-0.142121	0.0657848	0.0043054
POS	Hex3Cer(d18:1_26:1)	+H	Hexosyl ceramide	(d18:1_26:1)	1162.82	C62 H116 O18 N1	11.696	-0.384057	0.35513	0.241399
POS	Hex3Cer(d18:2_16:0)	+H	Hexosyl ceramide	(d18:2_16:0)	1022.66	C52 H96 O18 N1	6.684	-0.225994	0.179871	0.489153
NEG	LBPA(16:0_16:0)	-H	Lysobisphosphatidic acid	(16:0_16:0)	721.503	C38 H74 O10 P1	9.39798	0.268724	0.77376	0.223493
NEG	LdMePE(16:0)	-H	Lysodimethyl phosphatidyl ethanolamine	(16:0)	480.31	C23 H47 O7 N1 P1	2.99894	-0.219303	0.0168801	0.224678
NEG	LdMePE(16:0)	-H	Lysodimethyl phosphatidyl ethanolamine	(16:0)	480.31	C23 H47 O7 N1 P1	2.75158	-0.226492	0.0151292	0.336459
NEG	LdMePE(17:0)	-H	Lysodimethyl phosphatidyl ethanolamine	(17:0)	494.325	C24 H49 O7 N1 P1	3.46214	-0.474922	2.28063e-05	1.63861
NEG	LdMePE(18:0)	-H	Lysodimethyl phosphatidyl ethanolamine	(18:0)	508.341	C25 H51 O7 N1 P1	3.77839	-0.0755124	0.0693071	0.418668
NEG	LdMePE(18:1)	-H	Lysodimethyl phosphatidyl ethanolamine	(18:1)	506.325	C25 H49 O7 N1 P1	3.01517	-0.147111	0.684783	0.324595
NEG	LdMePE(18:2)	-H	Lysodimethyl phosphatidyl ethanolamine	(18:2)	504.31	C25 H47 O7 N1 P1	2.426	-0.327608	0.000224836	2.33543
NEG	LdMePE(18:2)	-H	Lysodimethyl phosphatidyl ethanolamine	(18:2)	504.31	C25 H47 O7 N1 P1	2.198	-0.291203	0.0291447	1.94586
POS	LPC(13:0)	+Na	Lysophosphatidylcholine	(13:0)	476.275	C21 H44 O7 N1 P1 Na1	3.03	-0.0674775	0.493762	0.199186
POS	LPC(14:0)	+H	Lysophosphatidylcholine	(14:0)	468.308	C22 H47 O7 N1 P1	1.77223	-0.353983	0.0131196	0.68953
POS	LPC(14:0)	+H	Lysophosphatidylcholine	(14:0)	468.308	C22 H47 O7 N1 P1	1.5757	-0.271798	0.0731215	0.132366
POS	LPC(15:0)	+H	Lysophosphatidylcholine	(15:0)	482.324	C23 H49 O7 N1 P1	2.36903	-0.474997	0.000805118	1.90734
POS	LPC(15:0)	+H	Lysophosphatidylcholine	(15:0)	482.324	C23 H49 O7 N1 P1	2.10684	-0.511746	0.00355897	0.862482
POS	LPC(15:0COOCH3)	+H	Lysophosphatidylcholine	(15:0COOCH3)	526.314	C24 H49 O9 N1 P1	3.37385	-0.172964	0.259793	1.03703
POS	LPC(16:0)	+H	Lysophosphatidylcholine	(16:0)	496.34	C24 H51 O7 N1 P1	3.00078	-0.313556	0.051818	0.797928
POS	LPC(16:0)	+H	Lysophosphatidylcholine	(16:0)	496.34	C24 H51 O7 N1 P1	2.75446	-0.270205	0.0601678	0.606997
POS	LPC(16:1)	+H	Lysophosphatidylcholine	(16:1)	494.324	C24 H49 O7 N1 P1	2.0458	0.0841098	0.183197	0.926095
POS	LPC(16:1)	+H	Lysophosphatidylcholine	(16:1)	494.324	C24 H49 O7 N1 P1	1.83116	0.11144	0.110556	0.638205
POS	LPC(17:0)	+H	Lysophosphatidylcholine	(17:0)	510.355	C25 H53 O7 N1 P1	3.46085	-0.356219	0.000547435	1.95403
NEG	LPC(18:0)	+HCOO	Lysophosphatidylcholine	(18:0)	568.362	C27 H55 O9 N1 P1	3.77851	-0.11524	0.106559	0.313243
NEG	LPC(18:0)	+HCOO	Lysophosphatidylcholine	(18:0)	568.362	C27 H55 O9 N1 P1	3.65224	-0.189415	0.413681	0.203034
POS	LPC(18:1)	+H	Lysophosphatidylcholine	(18:1)	522.355	C26 H53 O7 N1 P1	3.20711	-0.173838	0.00428227	1.05522
POS	LPC(18:1)	+H	Lysophosphatidylcholine	(18:1)	522.355	C26 H53 O7 N1 P1	3.01634	-0.191572	0.700952	0.0153069
POS	LPC(18:2)	+H	Lysophosphatidylcholine	(18:2)	520.34	C26 H51 O7 N1 P1	2.43449	-0.270437	0.154217	0.843312
POS	LPC(18:2)	+H	Lysophosphatidylcholine	(18:2)	520.34	C26 H51 O7 N1 P1	2.20414	-0.294269	0.441427	1.13489
NEG	LPC(18:2+OO)	+HCOO	Lysophosphatidylcholine	(18:2+OO)	596.321	C27 H51 O11 N1 P1	0.709281	0.274705	0.00167835	0.932406
POS	LPC(18:3+OO)	+H	Lysophosphatidylcholine	(18:3+OO)	550.314	C26 H49 O9 N1 P1	0.785001	-0.32318	0.481636	0.170363
NEG	LPC(19:0)	+HCOO	Lysophosphatidylcholine	(19:0)	582.378	C28 H57 O9 N1 P1	4.08669	-0.460126	0.000242124	1.63238
POS	LPC(19:0COOCH3)	+H	Lysophosphatidylcholine	(19:0COOCH3)	582.377	C28 H57 O9 N1 P1	3.11112	0.972511	0.00927725	0.71596
NEG	LPC(20:0)	+HCOO	Lysophosphatidylcholine	(20:0)	596.393	C29 H59 O9 N1 P1	4.42349	-0.470364	1.37777e-07	2.83251
POS	LPC(20:1)	+H	Lysophosphatidylcholine	(20:1)	550.387	C28 H57 O7 N1 P1	3.83151	-0.51053	0.000254411	1.04741
NEG	LPC(20:2)	+HCOO	Lysophosphatidylcholine	(20:2)	592.362	C29 H55 O9 N1 P1	3.38658	-0.26287	0.00733974	1.75322
POS	LPC(20:3)	+H	Lysophosphatidylcholine	(20:3)	546.355	C28 H53 O7 N1 P1	2.85475	0.13745	0.073264	0.37123
POS	LPC(20:4)	+H	Lysophosphatidylcholine	(20:4)	544.34	C28 H51 O7 N1 P1	2.38629	0.0179392	0.405221	0.265967
POS	LPC(20:4)	+H	Lysophosphatidylcholine	(20:4)	544.34	C28 H51 O7 N1 P1	2.18694	-0.0457001	0.119906	0.6371
POS	LPC(20:5)	+H	Lysophosphatidylcholine	(20:5)	542.324	C28 H49 O7 N1 P1	2.438	-0.507641	0.0255417	1.32038
POS	LPC(20:5+3O)	+H	Lysophosphatidylcholine	(20:5+3O)	590.309	C28 H49 O10 N1 P1	0.689101	-0.0774504	0.702584	0.0926666
POS	LPC(22:0)	+H	Lysophosphatidylcholine	(22:0)	580.434	C30 H63 O7 N1 P1	5.23705	-0.548855	0.00240801	1.76381
POS	LPC(22:0)	+H	Lysophosphatidylcholine	(22:0)	580.434	C30 H63 O7 N1 P1	5.03593	-0.543981	0.00717657	1.01913
POS	LPC(22:1)	+H	Lysophosphatidylcholine	(22:1)	578.418	C30 H61 O7 N1 P1	4.43231	-0.505799	0.201797	0.201156
POS	LPC(22:6)	+H	Lysophosphatidylcholine	(22:6)	568.34	C30 H51 O7 N1 P1	2.27041	-0.485943	0.0302332	1.29426
POS	LPC(22:6)	+H	Lysophosphatidylcholine	(22:6)	568.34	C30 H51 O7 N1 P1	2.08989	-0.412277	0.107846	0.990372
POS	LPC(24:0)	+H	Lysophosphatidylcholine	(24:0)	608.465	C32 H67 O7 N1 P1	6.33749	-0.36534	0.0808581	1.1233
POS	LPC(24:0)	+H	Lysophosphatidylcholine	(24:0)	608.465	C32 H67 O7 N1 P1	6.06482	-0.4561	0.0371486	0.668451
POS	LPC(24:1)	+H	Lysophosphatidylcholine	(24:1)	606.449	C32 H65 O7 N1 P1	5.21718	-0.252011	0.207019	0.333972
POS	LPC(26:0)	+H	Lysophosphatidylcholine	(26:0)	636.496	C34 H71 O7 N1 P1	7.88089	-0.406275	0.247673	0.67396
POS	LPC(26:1)	+H	Lysophosphatidylcholine	(26:1)	634.481	C34 H69 O7 N1 P1	6.27415	-0.136546	0.357109	0.440064
POS	LPC(28:0)	+H	Lysophosphatidylcholine	(28:0)	664.528	C36 H75 O7 N1 P1	7.73547	-0.757745	0.00218167	2.26828
POS	LPC(32:0)	+Na	Lysophosphatidylcholine	(32:0)	742.572	C40 H82 O7 N1 P1 Na1	10.9284	0.0310883	0.182189	0.447696
POS	LPC(32:1)	+Na	Lysophosphatidylcholine	(32:1)	740.556	C40 H80 O7 N1 P1 Na1	10.8673	-0.0542474	0.299243	0.250741
POS	LPC(34:0)	+Na	Lysophosphatidylcholine	(34:0)	770.603	C42 H86 O7 N1 P1 Na1	11.3381	0.121563	0.0526488	0.132196
POS	LPC(36:0)	+Na	Lysophosphatidylcholine	(36:0)	798.635	C44 H90 O7 N1 P1 Na1	11.7175	-0.0891542	0.433538	0.344011
POS	LPC(38:0)	+Na	Lysophosphatidylcholine	(38:0)	826.666	C46 H94 O7 N1 P1 Na1	12.0694	-0.255943	0.989742	0.831288
NEG	LPC(O-16:0)	+HCOO	Lysophosphatidylcholine	(O-16:0)	526.351	C25 H53 O8 N1 P1	3.34388	-0.453963	2.16428e-05	1.34819
NEG	LPC(O-16:1)	+HCOO	Lysophosphatidylcholine	(O-16:1)	524.336	C25 H51 O8 N1 P1	3.28953	-0.645042	4.14546e-06	2.30268
POS	LPC(O-16:2)	+H	Lysophosphatidylcholine	(O-16:2)	478.329	C24 H49 O6 N1 P1	3.00105	-0.397718	0.0541478	0.951663
POS	LPC(O-18:0)	+H	Lysophosphatidylcholine	(O-18:0)	510.392	C26 H57 O6 N1 P1	4.03099	-0.526205	0.0162379	1.04658
NEG	LPC(O-18:1)	+HCOO	Lysophosphatidylcholine	(O-18:1)	552.367	C27 H55 O8 N1 P1	3.47602	-0.383629	2.02728e-05	1.34556
NEG	LPC(O-18:1)	+HCOO	Lysophosphatidylcholine	(O-18:1)	552.367	C27 H55 O8 N1 P1	3.97123	-0.458272	2.22243e-05	1.55456
POS	LPC(O-18:2)	+H	Lysophosphatidylcholine	(O-18:2)	506.361	C26 H53 O6 N1 P1	2.78788	-0.582669	0.0103564	1.76132
POS	LPC(O-20:0)	+H	Lysophosphatidylcholine	(O-20:0)	538.423	C28 H61 O6 N1 P1	4.77051	-0.381655	0.394653	1.05846
POS	LPC(O-20:1)	+H	Lysophosphatidylcholine	(O-20:1)	536.407	C28 H59 O6 N1 P1	4.07022	-0.396659	0.309355	0.722229
POS	LPE(15:0)	+H	Lysophosphatidylethanolamine	(15:0)	440.277	C20 H43 O7 N1 P1	2.37853	-0.403595	0.0688601	1.62259
POS	LPE(16:0)	+H	Lysophosphatidylethanolamine	(16:0)	454.293	C21 H45 O7 N1 P1	3.03675	-0.270765	0.0239321	0.669866
NEG	LPE(16:0)	-H	Lysophosphatidylethanolamine	(16:0)	452.278	C21 H43 O7 N1 P1	2.78622	-0.216163	4.44399e-05	0.762551
NEG	LPE(16:0)	-H	Lysophosphatidylethanolamine	(16:0)	452.278	C21 H43 O7 N1 P1	1.82591	-0.180696	0.29923	0.549969
POS	LPE(16:1)	+H	Lysophosphatidylethanolamine	(16:1)	452.277	C21 H43 O7 N1 P1	2.76602	-0.447224	0.284381	0.424417
NEG	LPE(16:1)	-H	Lysophosphatidylethanolamine	(16:1)	450.263	C21 H41 O7 N1 P1	2.04809	0.0371475	0.385797	0.0411665
POS	LPE(17:0)	+H	Lysophosphatidylethanolamine	(17:0)	468.308	C22 H47 O7 N1 P1	3.50561	-0.483263	0.000111696	1.71919
NEG	LPE(18:0)	-H	Lysophosphatidylethanolamine	(18:0)	480.31	C23 H47 O7 N1 P1	3.83477	-0.364487	0.000153886	2.1049
NEG	LPE(18:0)	-H	Lysophosphatidylethanolamine	(18:0)	480.31	C23 H47 O7 N1 P1	3.70863	-0.40097	0.000992141	1.38044
POS	LPE(18:1)	+H	Lysophosphatidylethanolamine	(18:1)	480.308	C23 H47 O7 N1 P1	3.24859	-0.10063	0.351425	0.0648248
POS	LPE(18:1)	+H	Lysophosphatidylethanolamine	(18:1)	480.308	C23 H47 O7 N1 P1	3.06113	-0.0785645	0.0649293	0.60897
POS	LPE(18:1)	+H	Lysophosphatidylethanolamine	(18:1)	480.308	C23 H47 O7 N1 P1	3.68361	0.152432	0.307752	0.25419
POS	LPE(18:2)	+H	Lysophosphatidylethanolamine	(18:2)	478.293	C23 H45 O7 N1 P1	2.44835	-0.165562	0.74003	0.807537
POS	LPE(18:2)	+H	Lysophosphatidylethanolamine	(18:2)	478.293	C23 H45 O7 N1 P1	2.217	-0.123524	0.0235753	0.234099
NEG	LPE(18:2)	-H	Lysophosphatidylethanolamine	(18:2)	476.278	C23 H43 O7 N1 P1	3.02675	-0.8685	0.0488676	0.564178
NEG	LPE(18:2+OO)	-H	Lysophosphatidylethanolamine	(18:2+OO)	508.268	C23 H43 O9 N1 P1	0.714618	-1.00859	0.100518	1.34464
NEG	LPE(20:0)	-H	Lysophosphatidylethanolamine	(20:0)	508.341	C25 H51 O7 N1 P1	4.51853	-0.645711	2.7093e-05	2.60726
NEG	LPE(20:2)	-H	Lysophosphatidylethanolamine	(20:2)	504.31	C25 H47 O7 N1 P1	3.42984	-0.109717	0.265761	0.0223239
NEG	LPE(20:2)	-H	Lysophosphatidylethanolamine	(20:2)	504.31	C25 H47 O7 N1 P1	3.28403	-0.129536	0.388817	0.17033
POS	LPE(20:3)	+H	Lysophosphatidylethanolamine	(20:3)	504.308	C25 H47 O7 N1 P1	2.88379	0.00560965	0.0295653	0.00903101
NEG	LPE(20:3)	-H	Lysophosphatidylethanolamine	(20:3)	502.294	C25 H45 O7 N1 P1	2.67611	0.10337	0.0565015	0.599467
POS	LPE(20:4)	+H	Lysophosphatidylethanolamine	(20:4)	502.293	C25 H45 O7 N1 P1	2.39796	0.0697936	0.0241244	0.237422
NEG	LPE(20:4)	-H	Lysophosphatidylethanolamine	(20:4)	500.278	C25 H43 O7 N1 P1	2.19536	0.0486923	0.0693177	0.732813
POS	LPE(20:4)	+H	Lysophosphatidylethanolamine	(20:4)	502.293	C25 H45 O7 N1 P1	14.1261	-0.530716	0.47364	1.09482
NEG	LPE(20:4+3O)	-H	Lysophosphatidylethanolamine	(20:4+3O)	548.263	C25 H43 O10 N1 P1	0.653564	1.31298	0.20841	0.528536
NEG	LPE(20:4+4O)	-H	Lysophosphatidylethanolamine	(20:4+4O)	564.258	C25 H43 O11 N1 P1	0.641526	0.722204	0.009378	0.751303
NEG	LPE(20:4+5O)	-H	Lysophosphatidylethanolamine	(20:4+5O)	580.253	C25 H43 O12 N1 P1	0.602407	-0.0453115	0.111897	0.468625
NEG	LPE(20:4+OO)	-H	Lysophosphatidylethanolamine	(20:4+OO)	532.268	C25 H43 O9 N1 P1	0.755119	0.933114	0.506835	0.144059
POS	LPE(20:5)	+H	Lysophosphatidylethanolamine	(20:5)	500.277	C25 H43 O7 N1 P1	1.73983	-0.229714	0.536163	0.3999
POS	LPE(20:5)	+H	Lysophosphatidylethanolamine	(20:5)	500.277	C25 H43 O7 N1 P1	1.04984	0.0124996	0.870722	0.386025
POS	LPE(20:5)	+H	Lysophosphatidylethanolamine	(20:5)	500.277	C25 H43 O7 N1 P1	1.31252	-0.201979	0.0476027	0.556228
NEG	LPE(20:5)	-H	Lysophosphatidylethanolamine	(20:5)	498.263	C25 H41 O7 N1 P1	1.58637	-0.219276	0.151214	0.86134
NEG	LPE(20:5+3O)	-H	Lysophosphatidylethanolamine	(20:5+3O)	546.247	C25 H41 O10 N1 P1	0.655799	1.14074	7.90084e-05	1.83815
NEG	LPE(20:5+4O)	-H	Lysophosphatidylethanolamine	(20:5+4O)	562.242	C25 H41 O11 N1 P1	0.637915	-0.359195	0.396079	0.660658
NEG	LPE(20:5+5O)	-H	Lysophosphatidylethanolamine	(20:5+5O)	578.237	C25 H41 O12 N1 P1	0.607964	-0.370721	0.000875802	1.54577
NEG	LPE(22:4)	-H	Lysophosphatidylethanolamine	(22:4)	528.31	C27 H47 O7 N1 P1	3.24853	0.281222	8.36215e-05	1.68156
NEG	LPE(22:4)	-H	Lysophosphatidylethanolamine	(22:4)	528.31	C27 H47 O7 N1 P1	3.09969	0.305813	0.00352408	1.16603
POS	LPE(22:4)	+H	Lysophosphatidylethanolamine	(22:4)	530.324	C27 H49 O7 N1 P1	14.773	-0.33686	0.910256	0.659766
NEG	LPE(22:5)	-H	Lysophosphatidylethanolamine	(22:5)	526.294	C27 H45 O7 N1 P1	2.62991	0.144243	0.00140357	1.50703
POS	LPE(22:5)	+H	Lysophosphatidylethanolamine	(22:5)	528.308	C27 H47 O7 N1 P1	2.96601	0.00584931	0.0455915	0.338123
NEG	LPE(22:5)	-H	Lysophosphatidylethanolamine	(22:5)	526.294	C27 H45 O7 N1 P1	2.43176	0.261173	0.0281778	0.309375
NEG	LPE(22:5)	-H	Lysophosphatidylethanolamine	(22:5)	526.294	C27 H45 O7 N1 P1	2.79984	0.144217	0.0332077	0.0935389
POS	LPE(22:6)	+H	Lysophosphatidylethanolamine	(22:6)	526.293	C27 H45 O7 N1 P1	2.27962	-0.162754	0.832909	0.71852
POS	LPE(22:6)	+H	Lysophosphatidylethanolamine	(22:6)	526.293	C27 H45 O7 N1 P1	2.1036	-0.266077	0.541112	0.171
NEG	LPE(O-16:0)	-H	Lysophosphatidylethanolamine	(O-16:0)	438.299	C21 H45 O6 N1 P1	3.39864	-0.478938	0.000249867	1.4872
NEG	LPE(O-16:1)	-H	Lysophosphatidylethanolamine	(O-16:1)	436.283	C21 H43 O6 N1 P1	3.35377	-0.36475	0.00162851	0.996566
POS	LPE(O-18:0)	+H	Lysophosphatidylethanolamine	(O-18:0)	468.345	C23 H51 O6 N1 P1	4.11433	-0.467314	0.00701755	1.58683
NEG	LPE(O-18:1)	-H	Lysophosphatidylethanolamine	(O-18:1)	464.315	C23 H47 O6 N1 P1	4.05925	-0.389087	5.88792e-06	1.9137
NEG	LPE(O-18:1)	-H	Lysophosphatidylethanolamine	(O-18:1)	464.315	C23 H47 O6 N1 P1	3.52829	-0.56334	0.000110599	1.93582
NEG	LPE(O-18:2)	-H	Lysophosphatidylethanolamine	(O-18:2)	462.299	C23 H45 O6 N1 P1	3.49746	-0.32049	0.000947015	1.66057
NEG	LPE(O-20:1)	-H	Lysophosphatidylethanolamine	(O-20:1)	492.346	C25 H51 O6 N1 P1	4.81724	-0.320302	0.439411	0.392926
NEG	LPE(O-20:2)	-H	Lysophosphatidylethanolamine	(O-20:2)	490.33	C25 H49 O6 N1 P1	4.10356	-0.210792	0.262623	0.668488
NEG	LPI(16:0)	-H	Lysophosphatidylinositol	(16:0)	571.289	C25 H48 O12 N0 P1	2.12862	-0.378959	0.00685609	1.20243
NEG	LPI(18:0)	-H	Lysophosphatidylinositol	(18:0)	599.32	C27 H52 O12 N0 P1	3.34728	-0.543972	0.000294244	1.76307
NEG	LPI(18:0)	-H	Lysophosphatidylinositol	(18:0)	599.32	C27 H52 O12 N0 P1	3.12628	-0.344232	0.00100351	1.54026
POS	LPS(18:0)	+H	Lysophosphatidylserine	(18:0)	526.314	C24 H49 O9 N1 P1	3.37814	-0.102511	0.472608	0.0977079
POS	LPS(18:0)	+H	Lysophosphatidylserine	(18:0)	526.314	C24 H49 O9 N1 P1	3.14604	-0.108908	0.965909	0.293541
POS	LPS(18:1)	+H	Lysophosphatidylserine	(18:1)	524.298	C24 H47 O9 N1 P1	2.45653	-0.0624574	0.445258	0.447993
POS	LPS(18:1)	+H	Lysophosphatidylserine	(18:1)	524.298	C24 H47 O9 N1 P1	2.17731	-0.056267	0.655813	0.242524
NEG	LPS(20:3)	-H	Lysophosphatidylserine	(20:3)	546.284	C26 H45 O9 N1 P1	3.41002	0.0377837	0.813648	0.521716
POS	LPS(20:4)	+H	Lysophosphatidylserine	(20:4)	546.283	C26 H45 O9 N1 P1	1.67186	0.141156	0.00136716	1.16689
POS	LPS(20:4)	+H	Lysophosphatidylserine	(20:4)	546.283	C26 H45 O9 N1 P1	1.50977	0.163232	0.00187708	0.330108
POS	LPS(22:6)	+H	Lysophosphatidylserine	(22:6)	570.283	C28 H45 O9 N1 P1	1.59778	-0.322181	0.770578	0.303471
POS	LPS(22:6)	+H	Lysophosphatidylserine	(22:6)	570.283	C28 H45 O9 N1 P1	1.45409	-0.533686	0.00485707	1.29682
POS	LSM(d18:1)	+H	Lysosphingomyelin	(d18:1)	465.345	C23 H50 O5 N2 P1	1.41626	-0.0817223	0.517093	0.595659
POS	LSM(d18:1)	+H	Lysosphingomyelin	(d18:1)	465.345	C23 H50 O5 N2 P1	6.29752	-0.418207	0.2003	1.32856
POS	LSM(d18:2)	+H	Lysosphingomyelin	(d18:2)	463.33	C23 H48 O5 N2 P1	1.01926	-0.170147	0.288444	0.327827
NEG	MGMG(14:3)	-H	Monogalactosyl monoacylglycerol	(14:3)	457.244	C23 H37 O9	0.8	0.00694288	0.877416	0.0150381
POS	PA(16:0_18:2)	+NH4	Phosphatidic acid	(16:0_18:2)	690.507	C37 H73 O8 N1 P1	9.22308	0.195738	0.0288968	0.619845
POS	PA(16:0_20:4)	+NH4	Phosphatidic acid	(16:0_20:4)	714.507	C39 H73 O8 N1 P1	8.11995	0.396978	0.0762771	0.441459
POS	PA(18:1_20:4)	+NH4	Phosphatidic acid	(18:1_20:4)	740.522	C41 H75 O8 N1 P1	7.996	-0.249353	0.499573	0.676947
POS	PA(18:2_18:2)	+NH4	Phosphatidic acid	(18:2_18:2)	714.507	C39 H73 O8 N1 P1	7.71026	0.250906	0.00461233	1.09233
POS	PA(18:2_22:6)	+NH4	Phosphatidic acid	(18:2_22:6)	762.507	C43 H73 O8 N1 P1	6.5731	-0.0746653	0.975558	0.460627
NEG	PA(22:0_18:2)	-H	Phosphatidic acid	(22:0_18:2)	755.56	C43 H80 O8 N0 P1	11.037	0.0407574	0.819631	0.741404
NEG	PA(24:0_20:4)	-H	Phosphatidic acid	(24:0_20:4)	807.591	C47 H84 O8 N0 P1	11.031	0.0812252	0.749619	0.323813
NEG	PA(24:1_22:6)	-H	Phosphatidic acid	(24:1_22:6)	829.575	C49 H82 O8 N0 P1	9.63595	0.3624	0.0086666	1.55228
NEG	PA(28:0_22:6)	-H	Phosphatidic acid	(28:0_22:6)	887.654	C53 H92 O8 N0 P1	5.05073	-0.326912	0.439119	0.813684
NEG	PA(28:0_22:6)	-H	Phosphatidic acid	(28:0_22:6)	887.654	C53 H92 O8 N0 P1	5.27775	0.145095	0.443651	0.490705
NEG	PA(28:0_22:6)	-H	Phosphatidic acid	(28:0_22:6)	887.654	C53 H92 O8 N0 P1	4.86577	0.640119	5.25468e-05	1.55049
NEG	PA(28:1_22:6)	-H	Phosphatidic acid	(28:1_22:6)	885.638	C53 H90 O8 N0 P1	5.27228	0.124567	0.0398688	0.724602
NEG	PA(28:1_22:6)	-H	Phosphatidic acid	(28:1_22:6)	885.638	C53 H90 O8 N0 P1	5.09806	0.694351	0.000325887	1.25413
NEG	PA(30:1_22:6)	-H	Phosphatidic acid	(30:1_22:6)	913.669	C55 H94 O8 N0 P1	6.03916	0.476919	0.0458651	1.24259
NEG	PA(O-12:0_23:0)	-H	Phosphatidic acid	(O-12:0_23:0)	675.533	C38 H76 O7 N0 P1	10.4037	0.507057	9.58306e-06	1.64061
NEG	PA(O-20:4_19:0)	-H	Phosphatidic acid	(O-20:4_19:0)	723.533	C42 H76 O7 N0 P1	11.2589	0.492444	0.227424	0.71554
NEG	PC(10:2CHO_18:0)	+HCOO	Phosphatidylcholine	(10:2CHO_18:0)	732.446	C37 H67 O11 N1 P1	3.84876	0.823597	0.0406087	1.20191
NEG	PC(11:0CHO_16:0)	+HCOO	Phosphatidylcholine	(11:0CHO_16:0)	722.461	C36 H69 O11 N1 P1	3.82638	-0.513551	0.88748	0.258064
NEG	PC(11:1CHO_16:0)	+HCOO	Phosphatidylcholine	(11:1CHO_16:0)	720.446	C36 H67 O11 N1 P1	3.77032	-1.1914	0.00731361	1.33597
NEG	PC(11:1CHO_16:0)	+HCOO	Phosphatidylcholine	(11:1CHO_16:0)	720.446	C36 H67 O11 N1 P1	3.26178	-0.718263	0.511838	0.411143
NEG	PC(11:3COOH_16:0)	+HCOO	Phosphatidylcholine	(11:3COOH_16:0)	732.409	C36 H63 O12 N1 P1	3.52677	-0.443764	0.00753865	1.2681
NEG	PC(12:3CHO_16:0)	+HCOO	Phosphatidylcholine	(12:3CHO_16:0)	730.43	C37 H65 O11 N1 P1	3.771	-0.558501	0.265814	0.444858
POS	PC(14:0_18:2)	+Na	Phosphatidylcholine	(14:0_18:2)	752.52	C40 H76 O8 N1 P1 Na1	7.19657	-0.548954	0.255711	1.12306
NEG	PC(14:0_18:2)	+HCOO	Phosphatidylcholine	(14:0_18:2)	774.529	C41 H77 O10 N1 P1	7.4521	-0.180648	0.885284	0.548552
POS	PC(14:0_20:4)	+Na	Phosphatidylcholine	(14:0_20:4)	776.52	C42 H76 O8 N1 P1 Na1	6.9083	-0.1689	0.710393	1.23135
POS	PC(15:0_16:0)	+H	Phosphatidylcholine	(15:0_16:0)	720.554	C39 H79 O8 N1 P1	9.68243	-0.336099	0.200644	1.94556
POS	PC(15:0_16:0)	+H	Phosphatidylcholine	(15:0_16:0)	720.554	C39 H79 O8 N1 P1	9.26335	-0.763946	0.00306452	2.075
POS	PC(15:0_18:2)	+H	Phosphatidylcholine	(15:0_18:2)	744.554	C41 H79 O8 N1 P1	8.04742	-0.695507	0.11796	1.68658
POS	PC(15:0_18:2)	+H	Phosphatidylcholine	(15:0_18:2)	744.554	C41 H79 O8 N1 P1	7.73574	-0.624849	0.0110858	1.16479
POS	PC(15:0_20:3)	+H	Phosphatidylcholine	(15:0_20:3)	770.569	C43 H81 O8 N1 P1	8.50346	-0.099109	0.23929	0.266237
NEG	PC(15:0_20:4)	+HCOO	Phosphatidylcholine	(15:0_20:4)	812.545	C44 H79 O10 N1 P1	7.70667	-0.222456	0.547845	0.575144
POS	PC(15:0_22:5)	+H	Phosphatidylcholine	(15:0_22:5)	794.569	C45 H81 O8 N1 P1	7.73982	-0.0136277	0.109713	0.564385
POS	PC(15:0_22:6)	+H	Phosphatidylcholine	(15:0_22:6)	792.554	C45 H79 O8 N1 P1	10.5838	-0.235971	0.236695	1.3185
POS	PC(15:0_22:6)	+H	Phosphatidylcholine	(15:0_22:6)	792.554	C45 H79 O8 N1 P1	7.667	0.0774727	0.0207396	0.526009
NEG	PC(15:0_22:6)	+HCOO	Phosphatidylcholine	(15:0_22:6)	836.545	C46 H79 O10 N1 P1	7.21071	-0.540395	0.0180516	1.31216
POS	PC(16:0_10:2)	+H	Phosphatidylcholine	(16:0_10:2)	646.444	C34 H65 O8 N1 P1	3.85115	-0.119922	0.888752	0.0518408
POS	PC(16:0_12:0)	+Na	Phosphatidylcholine	(16:0_12:0)	700.489	C36 H72 O8 N1 P1 Na1	6.80743	-0.146142	0.434573	0.746728
POS	PC(16:0_13:0)	+H	Phosphatidylcholine	(16:0_13:0)	692.522	C37 H75 O8 N1 P1	7.62454	-0.210818	0.300131	0.621797
NEG	PC(16:0_14:0)	+HCOO	Phosphatidylcholine	(16:0_14:0)	750.529	C39 H77 O10 N1 P1	8.54028	0.0157883	0.988632	0.218656
NEG	PC(16:0_16:0)	+HCOO	Phosphatidylcholine	(16:0_16:0)	778.56	C41 H81 O10 N1 P1	10.6119	0.0803617	0.2225	0.08912
POS	PC(16:0_16:0)	+H	Phosphatidylcholine	(16:0_16:0)	734.569	C40 H81 O8 N1 P1	7.12546	-0.24086	0.814831	1.44285
NEG	PC(16:0_16:1)	+HCOO	Phosphatidylcholine	(16:0_16:1)	776.545	C41 H79 O10 N1 P1	8.69745	0.574227	0.00945453	1.92562
POS	PC(16:0_16:1)	+Na	Phosphatidylcholine	(16:0_16:1)	754.536	C40 H78 O8 N1 P1 Na1	8.88687	0.0357563	0.426367	0.422265
NEG	PC(16:0_17:0)	+HCOO	Phosphatidylcholine	(16:0_17:0)	792.576	C42 H83 O10 N1 P1	10.8683	-0.122951	0.0109424	1.5693
NEG	PC(16:0_18:1)	+HCOO	Phosphatidylcholine	(16:0_18:1)	804.576	C43 H83 O10 N1 P1	10.644	0.0919375	0.109324	0.965603
NEG	PC(16:0_18:2)	+HCOO	Phosphatidylcholine	(16:0_18:2)	802.56	C43 H81 O10 N1 P1	9.08129	0.0844508	0.137369	0.719828
POS	PC(16:0_18:2)	+Na	Phosphatidylcholine	(16:0_18:2)	780.551	C42 H80 O8 N1 P1 Na1	10.3729	0.0813647	0.686446	0.712674
POS	PC(16:0_18:3)	+Na	Phosphatidylcholine	(16:0_18:3)	778.536	C42 H78 O8 N1 P1 Na1	7.67611	-0.164932	0.753543	0.175006
POS	PC(16:0_18:3)	+H	Phosphatidylcholine	(16:0_18:3)	756.554	C42 H79 O8 N1 P1	5.13105	0.0343214	0.277619	0.143838
POS	PC(16:0_18:3)	+Na	Phosphatidylcholine	(16:0_18:3)	778.536	C42 H78 O8 N1 P1 Na1	7.94661	0.0693861	0.109605	0.82969
POS	PC(16:0_18:3)	+H	Phosphatidylcholine	(16:0_18:3)	756.554	C42 H79 O8 N1 P1	5.29716	0.132201	0.373161	0.368268
POS	PC(16:0_20:1)	+Na	Phosphatidylcholine	(16:0_20:1)	810.598	C44 H86 O8 N1 P1 Na1	11.0937	0.185729	0.0217908	1.48233
POS	PC(16:0_20:3)	+Na	Phosphatidylcholine	(16:0_20:3)	806.567	C44 H82 O8 N1 P1 Na1	9.62629	0.362132	4.61398e-05	1.9574
POS	PC(16:0_20:3)	+H	Phosphatidylcholine	(16:0_20:3)	784.585	C44 H83 O8 N1 P1	7.61162	-0.661726	0.421256	0.626493
NEG	PC(16:0_20:4)	+HCOO	Phosphatidylcholine	(16:0_20:4)	826.56	C45 H81 O10 N1 P1	8.673	0.309083	0.00112636	1.82209
POS	PC(16:0_20:4)	+H	Phosphatidylcholine	(16:0_20:4)	782.569	C44 H81 O8 N1 P1	8.11127	0.227362	0.0626165	0.273562
POS	PC(16:0_20:5)	+Na	Phosphatidylcholine	(16:0_20:5)	802.536	C44 H78 O8 N1 P1 Na1	7.39722	-0.156471	0.019123	0.620088
POS	PC(16:0_20:5)	+H	Phosphatidylcholine	(16:0_20:5)	780.554	C44 H79 O8 N1 P1	6.71931	-0.100898	0.657092	0.210371
NEG	PC(16:0_22:0)	+HCOO	Phosphatidylcholine	(16:0_22:0)	862.654	C47 H93 O10 N1 P1	11.8324	-0.230159	0.0116722	1.29719
POS	PC(16:0_22:1)	+Na	Phosphatidylcholine	(16:0_22:1)	838.63	C46 H90 O8 N1 P1 Na1	10.964	0.0158087	0.0943484	0.0737674
POS	PC(16:0_22:1)	+Na	Phosphatidylcholine	(16:0_22:1)	838.63	C46 H90 O8 N1 P1 Na1	11.4343	-0.176788	0.331783	0.633155
POS	PC(16:0_22:4)	+Na	Phosphatidylcholine	(16:0_22:4)	832.583	C46 H84 O8 N1 P1 Na1	10.3163	0.341892	0.000537514	1.64181
POS	PC(16:0_22:6)	+Na	Phosphatidylcholine	(16:0_22:6)	828.551	C46 H80 O8 N1 P1 Na1	8.04252	-0.380153	0.160379	1.01577
POS	PC(16:0_24:0)	+Na	Phosphatidylcholine	(16:0_24:0)	868.677	C48 H96 O8 N1 P1 Na1	12.1804	-0.335033	0.782488	0.538687
NEG	PC(16:0_24:1)	+HCOO	Phosphatidylcholine	(16:0_24:1)	888.67	C49 H95 O10 N1 P1	11.7898	-0.0876624	0.0105505	1.3089
POS	PC(16:0_8:0)	+Na	Phosphatidylcholine	(16:0_8:0)	644.426	C32 H64 O8 N1 P1 Na1	4.80774	0.492187	0.0944175	0.608744
NEG	PC(16:1_14:0)	+HCOO	Phosphatidylcholine	(16:1_14:0)	748.513	C39 H75 O10 N1 P1	6.93265	0.417353	0.411967	1.32683
NEG	PC(16:1_18:1)	+HCOO	Phosphatidylcholine	(16:1_18:1)	802.56	C43 H81 O10 N1 P1	8.78251	0.18264	0.56469	0.011932
POS	PC(16:1_18:1)	+Na	Phosphatidylcholine	(16:1_18:1)	780.551	C42 H80 O8 N1 P1 Na1	5.68828	0.170852	0.0173411	0.857864
POS	PC(16:1_18:2)	+Na	Phosphatidylcholine	(16:1_18:2)	778.536	C42 H78 O8 N1 P1 Na1	7.29354	-0.311647	0.826002	1.02227
POS	PC(16:1_20:4)	+Na	Phosphatidylcholine	(16:1_20:4)	802.536	C44 H78 O8 N1 P1 Na1	6.99271	-0.116887	0.57232	0.727174
NEG	PC(17:0_18:1)	+HCOO	Phosphatidylcholine	(17:0_18:1)	818.592	C44 H85 O10 N1 P1	10.8519	-0.0698469	0.32443	0.845344
POS	PC(17:0_18:2)	+Na	Phosphatidylcholine	(17:0_18:2)	794.567	C43 H82 O8 N1 P1 Na1	10.2905	0.0246993	0.593999	0.143925
NEG	PC(17:0_20:3)	+HCOO	Phosphatidylcholine	(17:0_20:3)	842.592	C46 H85 O10 N1 P1	10.5864	0.212693	0.481477	0.394317
POS	PC(17:0_20:4)	+Na	Phosphatidylcholine	(17:0_20:4)	818.567	C45 H82 O8 N1 P1 Na1	9.78209	-0.100111	0.445831	0.183444
NEG	PC(17:0_20:4)	+HCOO	Phosphatidylcholine	(17:0_20:4)	840.576	C46 H83 O10 N1 P1	9.42296	-0.635804	0.418335	1.01349
POS	PC(17:0_22:5)	+Na	Phosphatidylcholine	(17:0_22:5)	844.583	C47 H84 O8 N1 P1 Na1	7.86587	-1.59622	0.000926923	2.22533
NEG	PC(17:0_22:6)	+HCOO	Phosphatidylcholine	(17:0_22:6)	864.576	C48 H83 O10 N1 P1	9.05785	-0.382949	0.0321484	0.519478
POS	PC(17:0_6:0)	+H	Phosphatidylcholine	(17:0_6:0)	608.429	C31 H63 O8 N1 P1	3.72003	-0.903921	0.88651	0.447698
POS	PC(18:0_11:3)	+H	Phosphatidylcholine	(18:0_11:3)	686.476	C37 H69 O8 N1 P1	4.13111	0.249642	0.285811	0.862693
POS	PC(18:0_15:0)	+H	Phosphatidylcholine	(18:0_15:0)	748.585	C41 H83 O8 N1 P1	10.8333	-0.246679	0.322997	0.459713
NEG	PC(18:0_16:0)	+HCOO	Phosphatidylcholine	(18:0_16:0)	806.592	C43 H85 O10 N1 P1	11.0894	-0.0175016	0.470539	0.143216
NEG	PC(18:0_17:0)	+HCOO	Phosphatidylcholine	(18:0_17:0)	820.607	C44 H87 O10 N1 P1	11.2164	-0.192533	0.00322153	0.8236
POS	PC(18:0_18:0)	+H	Phosphatidylcholine	(18:0_18:0)	790.632	C44 H89 O8 N1 P1	11.4673	-0.136965	0.177547	0.205165
NEG	PC(18:0_18:1)	+HCOO	Phosphatidylcholine	(18:0_18:1)	832.607	C45 H87 O10 N1 P1	11.0986	0.0287519	0.0228482	0.0107211
POS	PC(18:0_18:1)	+Na	Phosphatidylcholine	(18:0_18:1)	810.598	C44 H86 O8 N1 P1 Na1	9.3776	-0.419183	0.261768	1.84061
NEG	PC(18:0_18:2)	+HCOO	Phosphatidylcholine	(18:0_18:2)	830.592	C45 H85 O10 N1 P1	10.7429	-0.080103	0.507492	0.0941968
POS	PC(18:0_18:2)	+Na	Phosphatidylcholine	(18:0_18:2)	808.583	C44 H84 O8 N1 P1 Na1	6.95744	-0.243098	0.0875053	0.137231
POS	PC(18:0_20:1)	+H	Phosphatidylcholine	(18:0_20:1)	816.648	C46 H91 O8 N1 P1	4.91301	0.213487	0.161528	0.267669
POS	PC(18:0_20:3)	+H	Phosphatidylcholine	(18:0_20:3)	812.616	C46 H87 O8 N1 P1	10.8472	0.253439	0.00390108	1.27095
POS	PC(18:0_20:4)	+H	Phosphatidylcholine	(18:0_20:4)	810.601	C46 H85 O8 N1 P1	10.6249	0.10431	0.0189583	0.443196
POS	PC(18:0_20:4)	+Na	Phosphatidylcholine	(18:0_20:4)	832.583	C46 H84 O8 N1 P1 Na1	7.67018	-0.0848953	0.693279	0.0929665
POS	PC(18:0_20:5)	+Na	Phosphatidylcholine	(18:0_20:5)	830.567	C46 H82 O8 N1 P1 Na1	9.32562	0.0629334	0.465234	0.56968
POS	PC(18:0_22:2)	+Na	Phosphatidylcholine	(18:0_22:2)	864.645	C48 H92 O8 N1 P1 Na1	9.516	-0.129255	0.155243	0.314364
POS	PC(18:0_22:4)	+H	Phosphatidylcholine	(18:0_22:4)	838.632	C48 H89 O8 N1 P1	10.9533	0.278396	0.0234048	0.417831
POS	PC(18:0_22:6)	+H	Phosphatidylcholine	(18:0_22:6)	834.601	C48 H85 O8 N1 P1	10.2625	-0.415726	0.325113	0.942954
POS	PC(18:0_22:6)	+H	Phosphatidylcholine	(18:0_22:6)	834.601	C48 H85 O8 N1 P1	10.8629	0.548113	0.000782124	1.76758
NEG	PC(18:0_22:6)	+HCOO	Phosphatidylcholine	(18:0_22:6)	878.592	C49 H85 O10 N1 P1	10.5251	-0.705959	0.000113702	1.73733
POS	PC(18:0_8:0)	+Na	Phosphatidylcholine	(18:0_8:0)	672.457	C34 H68 O8 N1 P1 Na1	5.65747	0.173829	0.159989	0.998179
POS	PC(18:1_13:0)	+H	Phosphatidylcholine	(18:1_13:0)	718.538	C39 H77 O8 N1 P1	7.72117	-0.0324204	0.503308	0.483771
POS	PC(18:1_18:1)	+Na	Phosphatidylcholine	(18:1_18:1)	808.583	C44 H84 O8 N1 P1 Na1	8.0367	-0.365402	0.0342518	1.94894
NEG	PC(18:1_18:2)	+HCOO	Phosphatidylcholine	(18:1_18:2)	828.576	C45 H83 O10 N1 P1	9.1695	-0.0306532	0.292051	0.129918
POS	PC(18:1_18:2)	+H	Phosphatidylcholine	(18:1_18:2)	784.585	C44 H83 O8 N1 P1	6.29717	-0.0428139	0.337781	0.412835
POS	PC(18:1_20:3)	+Na	Phosphatidylcholine	(18:1_20:3)	832.583	C46 H84 O8 N1 P1 Na1	9.70083	0.223905	0.0301946	1.17622
NEG	PC(18:1_20:4)	+HCOO	Phosphatidylcholine	(18:1_20:4)	852.576	C47 H83 O10 N1 P1	8.71673	0.316086	0.221689	1.77492
POS	PC(18:1_20:4)	+Na	Phosphatidylcholine	(18:1_20:4)	830.567	C46 H82 O8 N1 P1 Na1	8.99365	-0.2316	0.291434	1.32705
NEG	PC(18:1_21:1)	+HCOO	Phosphatidylcholine	(18:1_21:1)	872.639	C48 H91 O10 N1 P1	11.0784	0.295975	0.12089	0.724257
NEG	PC(18:1_22:1)	+HCOO	Phosphatidylcholine	(18:1_22:1)	886.654	C49 H93 O10 N1 P1	11.437	-0.0892239	0.496422	0.222267
POS	PC(18:1_22:6)	+H	Phosphatidylcholine	(18:1_22:6)	832.585	C48 H83 O8 N1 P1	8.10979	-0.461167	0.0010837	1.88041
NEG	PC(18:1_24:1)	+HCOO	Phosphatidylcholine	(18:1_24:1)	914.686	C51 H97 O10 N1 P1	11.7812	0.00856188	0.883072	0.18501
NEG	PC(18:1+2O_16:0)	+HCOO	Phosphatidylcholine	(18:1+2O_16:0)	836.566	C43 H83 O12 N1 P1	5.20569	-0.803164	0.156401	0.416438
NEG	PC(18:1+2O_20:4)	+HCOO	Phosphatidylcholine	(18:1+2O_20:4)	884.566	C47 H83 O12 N1 P1	10.3224	-0.152557	0.366727	0.480371
NEG	PC(18:1+O_16:0)	+HCOO	Phosphatidylcholine	(18:1+O_16:0)	820.571	C43 H83 O11 N1 P1	5.82688	-0.191666	0.017893	1.03692
NEG	PC(18:1+O_16:0)	+HCOO	Phosphatidylcholine	(18:1+O_16:0)	820.571	C43 H83 O11 N1 P1	5.45587	0.114928	0.572839	0.048209
NEG	PC(18:1+O_16:0)	+HCOO	Phosphatidylcholine	(18:1+O_16:0)	820.571	C43 H83 O11 N1 P1	8.52626	-0.0438946	0.561117	0.995362
NEG	PC(18:1+O_16:0)	+HCOO	Phosphatidylcholine	(18:1+O_16:0)	820.571	C43 H83 O11 N1 P1	6.87941	0.356596	0.67199	0.120671
NEG	PC(18:1+O_16:0)	+HCOO	Phosphatidylcholine	(18:1+O_16:0)	820.571	C43 H83 O11 N1 P1	6.74254	-0.0622951	0.472507	0.107861
POS	PC(18:1+O_16:1)	+Na	Phosphatidylcholine	(18:1+O_16:1)	796.546	C42 H80 O9 N1 P1 Na1	7.11951	-0.268284	0.438256	0.711321
NEG	PC(18:1+O_18:0)	+HCOO	Phosphatidylcholine	(18:1+O_18:0)	848.602	C45 H87 O11 N1 P1	7.04287	-1.00882	0.379353	0.47479
NEG	PC(18:1+O_18:0)	+HCOO	Phosphatidylcholine	(18:1+O_18:0)	848.602	C45 H87 O11 N1 P1	6.51459	0.349237	0.617065	0.046089
NEG	PC(18:1+O_18:0)	+HCOO	Phosphatidylcholine	(18:1+O_18:0)	848.602	C45 H87 O11 N1 P1	8.34551	0.163094	0.802314	0.0353213
POS	PC(18:2_18:2)	+H	Phosphatidylcholine	(18:2_18:2)	782.569	C44 H81 O8 N1 P1	7.60964	-0.58659	0.112508	1.05479
POS	PC(18:2_20:4)	+Na	Phosphatidylcholine	(18:2_20:4)	828.551	C46 H80 O8 N1 P1 Na1	7.26266	-0.628419	0.0170068	2.34247
NEG	PC(18:2+O_16:0)	+HCOO	Phosphatidylcholine	(18:2+O_16:0)	818.555	C43 H81 O11 N1 P1	5.14004	-5.19697e-05	0.344168	0.429057
NEG	PC(18:2+O_16:0)	+HCOO	Phosphatidylcholine	(18:2+O_16:0)	818.555	C43 H81 O11 N1 P1	5.87156	-0.31958	0.0211607	1.78539
NEG	PC(18:2+O_16:0)	+HCOO	Phosphatidylcholine	(18:2+O_16:0)	818.555	C43 H81 O11 N1 P1	6.22169	-0.60603	0.0128811	1.22748
NEG	PC(18:2+O_16:0)	+HCOO	Phosphatidylcholine	(18:2+O_16:0)	818.555	C43 H81 O11 N1 P1	5.29907	0.0695453	0.115227	0.043203
NEG	PC(18:2+O_16:0)	+HCOO	Phosphatidylcholine	(18:2+O_16:0)	818.555	C43 H81 O11 N1 P1	5.42524	-0.0264603	0.957675	0.118443
NEG	PC(18:2+O_16:0)	+HCOO	Phosphatidylcholine	(18:2+O_16:0)	818.555	C43 H81 O11 N1 P1	7.12728	0.0430893	0.263246	0.0478163
NEG	PC(18:2+O_16:0)	+HCOO	Phosphatidylcholine	(18:2+O_16:0)	818.555	C43 H81 O11 N1 P1	6.60894	0.812808	0.0398052	0.91373
POS	PC(18:2+O_18:0)	+H	Phosphatidylcholine	(18:2+O_18:0)	802.596	C44 H85 O9 N1 P1	8.18224	-0.699939	0.0406016	1.10455
NEG	PC(18:2+O_18:0)	+HCOO	Phosphatidylcholine	(18:2+O_18:0)	846.587	C45 H85 O11 N1 P1	6.30112	-0.00564351	0.244296	0.251008
NEG	PC(18:2+O_18:0)	+HCOO	Phosphatidylcholine	(18:2+O_18:0)	846.587	C45 H85 O11 N1 P1	6.46625	0.197527	0.0020074	0.607733
NEG	PC(18:2+OO_16:0)	+HCOO	Phosphatidylcholine	(18:2+OO_16:0)	834.55	C43 H81 O12 N1 P1	4.5243	-0.401794	0.098574	1.25016
NEG	PC(18:2+OO_16:0)	+HCOO	Phosphatidylcholine	(18:2+OO_16:0)	834.55	C43 H81 O12 N1 P1	4.39249	-0.261024	0.402982	0.972868
NEG	PC(18:2+OO_18:0)	+HCOO	Phosphatidylcholine	(18:2+OO_18:0)	862.581	C45 H85 O12 N1 P1	5.22585	-0.382014	0.0106113	1.87426
NEG	PC(18:2+OO_18:0)	+HCOO	Phosphatidylcholine	(18:2+OO_18:0)	862.581	C45 H85 O12 N1 P1	5.03238	-0.293697	0.226297	1.34956
NEG	PC(18:3+5O_18:0)	+HCOO	Phosphatidylcholine	(18:3+5O_18:0)	908.551	C45 H83 O15 N1 P1	3.49879	-0.0602049	0.362569	0.0469924
POS	PC(18:3+O_10:0)	+Na	Phosphatidylcholine	(18:3+O_10:0)	710.437	C36 H66 O9 N1 P1 Na1	4.12	0.24043	0.854345	0.0970148
NEG	PC(18:3+O_16:0)	+HCOO	Phosphatidylcholine	(18:3+O_16:0)	816.54	C43 H79 O11 N1 P1	5.19038	-0.184502	0.0841136	1.51747
NEG	PC(18:3+O_16:0)	+HCOO	Phosphatidylcholine	(18:3+O_16:0)	816.54	C43 H79 O11 N1 P1	5.5384	-0.176152	0.332814	0.719099
NEG	PC(18:3+O_16:0)	+HCOO	Phosphatidylcholine	(18:3+O_16:0)	816.54	C43 H79 O11 N1 P1	5.43268	-0.00626171	0.476379	0.862156
NEG	PC(18:3+O_18:0)	+HCOO	Phosphatidylcholine	(18:3+O_18:0)	844.571	C45 H83 O11 N1 P1	6.14158	-0.27419	0.142075	1.07853
NEG	PC(18:3+O_18:2)	+HCOO	Phosphatidylcholine	(18:3+O_18:2)	840.54	C45 H79 O11 N1 P1	4.66957	-0.301865	0.848504	0.781534
NEG	PC(18:3+OO_16:0)	+HCOO	Phosphatidylcholine	(18:3+OO_16:0)	832.535	C43 H79 O12 N1 P1	4.55342	-0.205883	0.790359	0.176563
NEG	PC(18:3+OO_16:0)	+HCOO	Phosphatidylcholine	(18:3+OO_16:0)	832.535	C43 H79 O12 N1 P1	4.66559	-0.355957	0.212619	1.10425
NEG	PC(18:3+OO_18:0)	+HCOO	Phosphatidylcholine	(18:3+OO_18:0)	860.566	C45 H83 O12 N1 P1	5.2467	-0.126831	0.112969	1.33945
NEG	PC(18:3+OO_18:0)	+HCOO	Phosphatidylcholine	(18:3+OO_18:0)	860.566	C45 H83 O12 N1 P1	5.40448	-0.423976	0.20978	1.26718
POS	PC(18:4_18:0)	+H	Phosphatidylcholine	(18:4_18:0)	782.569	C44 H81 O8 N1 P1	10.6524	0.241481	0.0115325	1.41551
NEG	PC(18:4_22:6)	+HCOO	Phosphatidylcholine	(18:4_22:6)	870.529	C49 H77 O10 N1 P1	4.23864	-0.595749	0.45494	0.820848
NEG	PC(18:5COOH_16:0)	+HCOO	Phosphatidylcholine	(18:5COOH_16:0)	826.488	C43 H73 O12 N1 P1	4.606	-0.663561	0.763183	0.417443
NEG	PC(19:0_18:1)	+HCOO	Phosphatidylcholine	(19:0_18:1)	846.623	C46 H89 O10 N1 P1	11.2901	-0.424332	6.48852e-06	1.93767
NEG	PC(19:0_18:2)	+HCOO	Phosphatidylcholine	(19:0_18:2)	844.607	C46 H87 O10 N1 P1	11.001	-0.278413	0.00341659	1.75656
NEG	PC(19:0COOCH3_20:4)	+HCOO	Phosphatidylcholine	(19:0COOCH3_20:4)	912.597	C49 H87 O12 N1 P1	10.8473	0.226532	0.0237945	0.960796
NEG	PC(19:0COOCH3_22:4)	+HCOO	Phosphatidylcholine	(19:0COOCH3_22:4)	940.628	C51 H91 O12 N1 P1	11.1254	0.571055	0.00198007	1.62459
POS	PC(19:1_18:1)	+H	Phosphatidylcholine	(19:1_18:1)	800.616	C45 H87 O8 N1 P1	10.8955	-0.363089	0.800524	1.31359
POS	PC(20:0_22:4)	+H	Phosphatidylcholine	(20:0_22:4)	866.663	C50 H93 O8 N1 P1	11.2009	-0.0679033	0.0819392	0.436396
NEG	PC(20:1_18:1)	+HCOO	Phosphatidylcholine	(20:1_18:1)	858.623	C47 H89 O10 N1 P1	11.1061	-0.0448539	0.231381	0.238335
POS	PC(20:3_18:2)	+Na	Phosphatidylcholine	(20:3_18:2)	830.567	C46 H82 O8 N1 P1 Na1	8.03164	-0.38393	0.24486	0.744528
POS	PC(20:3_20:4)	+H	Phosphatidylcholine	(20:3_20:4)	832.585	C48 H83 O8 N1 P1	7.6325	-0.177267	0.679387	0.0994713
POS	PC(20:4_20:4)	+H	Phosphatidylcholine	(20:4_20:4)	830.569	C48 H81 O8 N1 P1	6.8251	-1.22358	1.26601e-08	3.38543
POS	PC(20:4_22:6)	+Na	Phosphatidylcholine	(20:4_22:6)	876.551	C50 H80 O8 N1 P1 Na1	6.48964	-1.32616	2.98134e-06	2.06436
POS	PC(20:4+4O_16:0)	+H	Phosphatidylcholine	(20:4+4O_16:0)	846.549	C44 H81 O12 N1 P1	3.77633	-0.0703322	0.440219	0.00030216
NEG	PC(20:4+Ox_16:0)	+HCOO	Phosphatidylcholine	(20:4+Ox_16:0)	840.54	C45 H79 O11 N1 P1	5.21973	0.422816	0.486453	0.0951523
NEG	PC(20:5+3O_16:0)	+HCOO	Phosphatidylcholine	(20:5+3O_16:0)	872.529	C45 H79 O13 N1 P1	4.20842	-0.133789	0.703223	0.342708
NEG	PC(20:5+3O_16:0)	+HCOO	Phosphatidylcholine	(20:5+3O_16:0)	872.529	C45 H79 O13 N1 P1	4.62956	-0.0560496	0.879457	0.0431068
NEG	PC(20:5+3O_18:0)	+HCOO	Phosphatidylcholine	(20:5+3O_18:0)	900.561	C47 H83 O13 N1 P1	4.77509	-0.247033	0.92078	0.070393
POS	PC(20:5+6O_16:0)	+H	Phosphatidylcholine	(20:5+6O_16:0)	876.523	C44 H79 O14 N1 P1	3.75196	0.0854509	0.387129	0.502753
NEG	PC(22:4_20:4)	+HCOO	Phosphatidylcholine	(22:4_20:4)	902.592	C51 H85 O10 N1 P1	8.09019	-0.928524	0.0128261	1.0625
POS	PC(22:5_14:1)	+H	Phosphatidylcholine	(22:5_14:1)	778.538	C44 H77 O8 N1 P1	7.68991	-0.16889	0.749186	0.170558
POS	PC(22:5_14:1)	+H	Phosphatidylcholine	(22:5_14:1)	778.538	C44 H77 O8 N1 P1	7.942	0.180301	0.0198737	1.24731
NEG	PC(22:5_18:2)	+HCOO	Phosphatidylcholine	(22:5_18:2)	876.576	C49 H83 O10 N1 P1	7.2869	-0.555723	5.48614e-05	2.05954
POS	PC(22:5_20:4)	+Na	Phosphatidylcholine	(22:5_20:4)	878.567	C50 H82 O8 N1 P1 Na1	7.58866	-0.336665	0.482934	1.45523
NEG	PC(22:6_22:6)	+HCOO	Phosphatidylcholine	(22:6_22:6)	922.56	C53 H81 O10 N1 P1	6.1404	-0.601126	0.000291252	2.04787
POS	PC(22:6+4O_16:0)	+H	Phosphatidylcholine	(22:6+4O_16:0)	870.549	C46 H81 O12 N1 P1	3.78393	0.757852	0.0499794	0.59024
POS	PC(22:6+OO_16:0)	+H	Phosphatidylcholine	(22:6+OO_16:0)	838.559	C46 H81 O10 N1 P1	5.23473	-0.353752	0.0805026	1.12097
POS	PC(22:6+OO_16:0)	+H	Phosphatidylcholine	(22:6+OO_16:0)	838.559	C46 H81 O10 N1 P1	5.40362	-0.441715	0.0246746	1.52691
POS	PC(26:0_16:0)	+Na	Phosphatidylcholine	(26:0_16:0)	896.708	C50 H100 O8 N1 P1 Na1	12.5444	-0.0312434	0.72293	0.459329
POS	PC(26:0_18:1)	+Na	Phosphatidylcholine	(26:0_18:1)	922.724	C52 H102 O8 N1 P1 Na1	12.5205	0.0747858	0.263727	0.0354794
POS	PC(26:1_16:0)	+Na	Phosphatidylcholine	(26:1_16:0)	894.692	C50 H98 O8 N1 P1 Na1	12.1274	-0.188358	0.554441	0.608833
NEG	PC(26:1_18:1)	+HCOO	Phosphatidylcholine	(26:1_18:1)	942.717	C53 H101 O10 N1 P1	12.1203	0.0166904	0.873965	0.2819
NEG	PC(26:1_18:2)	+HCOO	Phosphatidylcholine	(26:1_18:2)	940.701	C53 H99 O10 N1 P1	11.8021	0.323383	0.0320217	1.1275
NEG	PC(28:0_16:0)	+HCOO	Phosphatidylcholine	(28:0_16:0)	946.748	C53 H105 O10 N1 P1	12.92	0.111303	0.857599	0.0806526
POS	PC(29:1_18:1)	+H	Phosphatidylcholine	(29:1_18:1)	940.773	C55 H107 O8 N1 P1	12.6317	-0.165769	0.0146402	0.077595
POS	PC(29:1_22:6)	+H	Phosphatidylcholine	(29:1_22:6)	986.757	C59 H105 O8 N1 P1	12.0689	0.0790262	0.882756	0.839544
POS	PC(30:0_16:0)	+H	Phosphatidylcholine	(30:0_16:0)	930.789	C54 H109 O8 N1 P1	12.624	0.322642	0.0569091	0.925789
POS	PC(31:1_18:2)	+H	Phosphatidylcholine	(31:1_18:2)	966.789	C57 H109 O8 N1 P1	12.6628	-0.312445	0.99324	0.233425
POS	PC(31:1_20:4)	+H	Phosphatidylcholine	(31:1_20:4)	990.789	C59 H109 O8 N1 P1	12.5593	-0.146696	0.890187	0.435392
POS	PC(31:1_22:5)	+H	Phosphatidylcholine	(31:1_22:5)	1016.8	C61 H111 O8 N1 P1	12.534	-0.350258	0.462029	0.80568
POS	PC(33:1_18:2)	+H	Phosphatidylcholine	(33:1_18:2)	994.82	C59 H113 O8 N1 P1	12.9868	-0.495161	0.545992	0.467674
POS	PC(33:1_22:5)	+H	Phosphatidylcholine	(33:1_22:5)	1044.84	C63 H115 O8 N1 P1	12.8551	0.013454	0.70526	0.674261
POS	PC(34:1_13:0)	+H	Phosphatidylcholine	(34:1_13:0)	942.789	C55 H109 O8 N1 P1	13.0146	-0.133888	0.0360665	0.0659992
POS	PC(34:1_15:0)	+H	Phosphatidylcholine	(34:1_15:0)	970.82	C57 H113 O8 N1 P1	13.4007	-0.364045	0.914035	0.84734
POS	PC(4:0_16:0)	+H	Phosphatidylcholine	(4:0_16:0)	566.382	C28 H57 O8 N1 P1	3.47481	-0.95205	0.00501773	1.62374
POS	PC(4:0_16:1)	+H	Phosphatidylcholine	(4:0_16:1)	564.366	C28 H55 O8 N1 P1	3.74951	0.223586	0.0341398	0.0262895
POS	PC(4:0_17:0)	+H	Phosphatidylcholine	(4:0_17:0)	580.397	C29 H59 O8 N1 P1	3.56375	-0.781478	0.143155	1.04339
POS	PC(4:0_18:0)	+Na	Phosphatidylcholine	(4:0_18:0)	616.395	C30 H60 O8 N1 P1 Na1	4.38616	-0.12691	0.505039	0.435919
POS	PC(4:0_18:1)	+H	Phosphatidylcholine	(4:0_18:1)	592.397	C30 H59 O8 N1 P1	4.28448	0.0276071	0.28204	0.0487159
NEG	PC(4:0_18:1)	+HCOO	Phosphatidylcholine	(4:0_18:1)	636.388	C31 H59 O10 N1 P1	3.76274	0.453157	0.338685	0.264838
NEG	PC(4:0CHO_18:0)	+HCOO	Phosphatidylcholine	(4:0CHO_18:0)	652.383	C31 H59 O11 N1 P1	3.69796	-0.371902	0.311487	0.0682935
NEG	PC(4:0CHO_18:0)	+HCOO	Phosphatidylcholine	(4:0CHO_18:0)	652.383	C31 H59 O11 N1 P1	3.83058	-0.563316	0.000491969	1.57171
NEG	PC(5:0CHO_16:0)	+HCOO	Phosphatidylcholine	(5:0CHO_16:0)	638.367	C30 H57 O11 N1 P1	3.34348	0.0327031	0.49781	0.0242549
NEG	PC(5:0CHO_18:0)	+HCOO	Phosphatidylcholine	(5:0CHO_18:0)	666.399	C32 H61 O11 N1 P1	3.90767	-0.0940712	0.809892	0.0930744
NEG	PC(5:0CHO_18:0)	+HCOO	Phosphatidylcholine	(5:0CHO_18:0)	666.399	C32 H61 O11 N1 P1	3.45401	0.212935	0.254474	0.350391
NEG	PC(6:1CHO_18:0)	+HCOO	Phosphatidylcholine	(6:1CHO_18:0)	678.399	C33 H61 O11 N1 P1	3.76762	-0.953234	0.572014	0.0782702
NEG	PC(7:1CHO_16:0)	+HCOO	Phosphatidylcholine	(7:1CHO_16:0)	664.383	C32 H59 O11 N1 P1	3.47173	-0.105436	0.936146	0.41617
NEG	PC(7:1CHO_18:0)	+HCOO	Phosphatidylcholine	(7:1CHO_18:0)	692.414	C34 H63 O11 N1 P1	3.64479	0.296725	0.0066429	1.81195
NEG	PC(8:1CHO_18:0)	+HCOO	Phosphatidylcholine	(8:1CHO_18:0)	706.43	C35 H65 O11 N1 P1	3.74988	-0.398467	0.285998	0.188747
NEG	PC(8:1COOH_16:0)	+HCOO	Phosphatidylcholine	(8:1COOH_16:0)	694.394	C33 H61 O12 N1 P1	3.622	0.493435	0.00137601	2.02146
NEG	PC(9:0CHO_16:0)	+HCOO	Phosphatidylcholine	(9:0CHO_16:0)	694.43	C34 H65 O11 N1 P1	3.74718	-0.470185	0.0183894	1.6756
NEG	PC(9:0CHO_16:0)	+HCOO	Phosphatidylcholine	(9:0CHO_16:0)	694.43	C34 H65 O11 N1 P1	3.21143	-0.243629	0.00767123	1.48597
NEG	PC(9:0CHO_18:0)	+HCOO	Phosphatidylcholine	(9:0CHO_18:0)	722.461	C36 H69 O11 N1 P1	4.23385	-0.441983	0.0444479	1.70236
POS	PC(9:0CHO_9:0)	+H	Phosphatidylcholine	(9:0CHO_9:0)	552.33	C26 H51 O9 N1 P1	0.712015	-0.309065	0.202462	0.968986
NEG	PC(9:2CHO_16:0)	+HCOO	Phosphatidylcholine	(9:2CHO_16:0)	690.399	C34 H61 O11 N1 P1	3.76504	-0.821542	0.0856657	0.852764
NEG	PC(9:2CHO_18:0)	+HCOO	Phosphatidylcholine	(9:2CHO_18:0)	718.43	C36 H65 O11 N1 P1	3.81309	0.0774641	0.613601	0.16043
POS	PC(O-10:1_22:6)	+H	Phosphatidylcholine	(O-10:1_22:6)	706.481	C40 H69 O7 N1 P1	6.68906	-1.46448	0.0128524	0.851924
POS	PC(O-12:1_22:6)	+H	Phosphatidylcholine	(O-12:1_22:6)	734.512	C42 H73 O7 N1 P1	8.35234	-0.770112	0.000131708	2.68862
POS	PC(O-14:0_16:0)	+Na	Phosphatidylcholine	(O-14:0_16:0)	714.541	C38 H78 O7 N1 P1 Na1	9.88674	-0.948052	0.00716622	1.86433
POS	PC(O-14:0_22:5)	+H	Phosphatidylcholine	(O-14:0_22:5)	766.575	C44 H81 O7 N1 P1	10.3866	0.0965595	0.020034	0.764571
POS	PC(O-14:1_16:0)	+H	Phosphatidylcholine	(O-14:1_16:0)	690.543	C38 H77 O7 N1 P1	9.51401	-0.55461	0.417755	1.62346
POS	PC(O-14:1_18:1)	+H	Phosphatidylcholine	(O-14:1_18:1)	716.559	C40 H79 O7 N1 P1	11.149	-0.344811	0.609388	1.00558
POS	PC(O-14:1_20:4)	+H	Phosphatidylcholine	(O-14:1_20:4)	738.543	C42 H77 O7 N1 P1	10.7168	-0.246973	0.110063	1.57033
POS	PC(O-14:1_20:5)	+H	Phosphatidylcholine	(O-14:1_20:5)	736.528	C42 H75 O7 N1 P1	9.74313	-0.916556	0.000377048	2.21533
POS	PC(O-14:1_22:4)	+H	Phosphatidylcholine	(O-14:1_22:4)	766.575	C44 H81 O7 N1 P1	11.0509	-0.206056	0.778741	1.30633
POS	PC(O-14:1_22:4)	+H	Phosphatidylcholine	(O-14:1_22:4)	766.575	C44 H81 O7 N1 P1	10.8708	0.194151	0.0259712	1.28897
NEG	PC(O-16:0_16:0)	+HCOO	Phosphatidylcholine	(O-16:0_16:0)	764.581	C41 H83 O9 N1 P1	10.931	-0.0555629	0.623143	0.682961
NEG	PC(O-16:0_18:1)	+HCOO	Phosphatidylcholine	(O-16:0_18:1)	790.597	C43 H85 O9 N1 P1	11.038	-0.0222091	0.767745	0.655433
NEG	PC(O-16:0_20:3)	+HCOO	Phosphatidylcholine	(O-16:0_20:3)	814.597	C45 H85 O9 N1 P1	10.655	-0.0959532	0.747762	0.615305
NEG	PC(O-16:0_20:4)	+HCOO	Phosphatidylcholine	(O-16:0_20:4)	812.581	C45 H83 O9 N1 P1	10.0198	-0.314389	0.00504042	1.4707
NEG	PC(O-16:0_22:1)	+HCOO	Phosphatidylcholine	(O-16:0_22:1)	846.659	C47 H93 O9 N1 P1	11.714	-0.0666747	0.500719	0.557437
NEG	PC(O-16:0_22:6)	+HCOO	Phosphatidylcholine	(O-16:0_22:6)	836.581	C47 H83 O9 N1 P1	9.21442	-0.497496	5.17576e-06	2.09156
POS	PC(O-16:1_18:0)	+H	Phosphatidylcholine	(O-16:1_18:0)	746.606	C42 H85 O7 N1 P1	11.1396	0.228166	0.202422	0.181086
POS	PC(O-16:1_18:0)	+H	Phosphatidylcholine	(O-16:1_18:0)	746.606	C42 H85 O7 N1 P1	11.2738	0.0126037	0.0913748	0.168206
POS	PC(O-16:1_18:1)	+Na	Phosphatidylcholine	(O-16:1_18:1)	766.572	C42 H82 O7 N1 P1 Na1	11.0413	-0.278681	0.696528	1.33071
NEG	PC(O-16:1_18:2)	+HCOO	Phosphatidylcholine	(O-16:1_18:2)	786.565	C43 H81 O9 N1 P1	10.1065	-0.518843	0.00011856	2.88728
NEG	PC(O-16:1_20:3)	+HCOO	Phosphatidylcholine	(O-16:1_20:3)	812.581	C45 H83 O9 N1 P1	10.5202	-0.198016	0.245234	1.12476
NEG	PC(O-16:1_22:1)	+HCOO	Phosphatidylcholine	(O-16:1_22:1)	844.644	C47 H91 O9 N1 P1	11.5846	0.0226084	0.239803	0.0974007
POS	PC(O-16:1_22:5)	+H	Phosphatidylcholine	(O-16:1_22:5)	792.59	C46 H83 O7 N1 P1	9.2344	-0.786776	0.00735976	1.30849
POS	PC(O-16:1_24:2)	+Na	Phosphatidylcholine	(O-16:1_24:2)	848.65	C48 H92 O7 N1 P1 Na1	11.3453	0.0314196	0.254761	0.368188
POS	PC(O-16:2_16:0)	+H	Phosphatidylcholine	(O-16:2_16:0)	716.559	C40 H79 O7 N1 P1	8.20329	-1.83363	1.14617e-05	3.38321
POS	PC(O-16:2_18:3)	+H	Phosphatidylcholine	(O-16:2_18:3)	738.543	C42 H77 O7 N1 P1	6.7769	-0.247855	0.714015	0.637044
POS	PC(O-16:2_20:2)	+Na	Phosphatidylcholine	(O-16:2_20:2)	790.572	C44 H82 O7 N1 P1 Na1	10.0051	-0.440474	0.0991853	1.37804
POS	PC(O-18:0_18:1)	+H	Phosphatidylcholine	(O-18:0_18:1)	774.637	C44 H89 O7 N1 P1	11.3388	-0.141838	0.377852	0.249082
NEG	PC(O-18:0_20:0)	+HCOO	Phosphatidylcholine	(O-18:0_20:0)	848.675	C47 H95 O9 N1 P1	12.0744	0.0151931	0.530943	0.278132
NEG	PC(O-18:0_20:4)	+HCOO	Phosphatidylcholine	(O-18:0_20:4)	840.612	C47 H87 O9 N1 P1	10.9257	-0.134851	0.639452	0.212619
NEG	PC(O-18:0_22:0)	+HCOO	Phosphatidylcholine	(O-18:0_22:0)	876.706	C49 H99 O9 N1 P1	12.4418	0.0623113	0.345402	0.028292
NEG	PC(O-18:0_22:1)	+HCOO	Phosphatidylcholine	(O-18:0_22:1)	874.691	C49 H97 O9 N1 P1	12.016	0.0991005	0.0830852	0.559469
NEG	PC(O-18:0_22:4)	+HCOO	Phosphatidylcholine	(O-18:0_22:4)	868.644	C49 H91 O9 N1 P1	11.2012	0.217319	0.0836461	1.39042
POS	PC(O-18:0_22:6)	+H	Phosphatidylcholine	(O-18:0_22:6)	820.621	C48 H87 O7 N1 P1	10.0212	-0.231682	0.985097	0.679573
NEG	PC(O-18:0_22:6)	+HCOO	Phosphatidylcholine	(O-18:0_22:6)	864.612	C49 H87 O9 N1 P1	10.7745	-0.46003	0.000326951	1.66118
NEG	PC(O-18:0_24:1)	+HCOO	Phosphatidylcholine	(O-18:0_24:1)	902.722	C51 H101 O9 N1 P1	12.4327	0.0874638	0.189345	0.332608
NEG	PC(O-18:0_24:2)	+HCOO	Phosphatidylcholine	(O-18:0_24:2)	900.706	C51 H99 O9 N1 P1	12.0123	0.139742	0.220873	0.569615
NEG	PC(O-18:1_16:0)	+HCOO	Phosphatidylcholine	(O-18:1_16:0)	790.597	C43 H85 O9 N1 P1	10.9333	0.000517977	0.760233	0.187907
POS	PC(O-18:1_18:1)	+H	Phosphatidylcholine	(O-18:1_18:1)	772.621	C44 H87 O7 N1 P1	11.0125	-0.244468	0.624161	0.925888
NEG	PC(O-18:1_18:2)	+HCOO	Phosphatidylcholine	(O-18:1_18:2)	814.597	C45 H85 O9 N1 P1	10.4673	-0.242987	0.0699589	1.50578
NEG	PC(O-18:1_18:2)	+HCOO	Phosphatidylcholine	(O-18:1_18:2)	814.597	C45 H85 O9 N1 P1	10.8837	-0.0535227	0.228773	0.11905
NEG	PC(O-18:1_20:4)	+HCOO	Phosphatidylcholine	(O-18:1_20:4)	838.597	C47 H85 O9 N1 P1	10.0262	-0.206154	0.139329	1.09378
NEG	PC(O-18:1_20:4)	+HCOO	Phosphatidylcholine	(O-18:1_20:4)	838.597	C47 H85 O9 N1 P1	10.8427	0.00383185	0.140015	0.863904
NEG	PC(O-18:1_22:2)	+HCOO	Phosphatidylcholine	(O-18:1_22:2)	870.659	C49 H93 O9 N1 P1	11.3495	0.2398	0.938851	0.147262
NEG	PC(O-18:1_22:6)	+HCOO	Phosphatidylcholine	(O-18:1_22:6)	862.597	C49 H85 O9 N1 P1	9.25062	-0.663849	1.86137e-07	2.22011
POS	PC(O-18:2_20:2)	+Na	Phosphatidylcholine	(O-18:2_20:2)	818.603	C46 H86 O7 N1 P1 Na1	10.9195	0.21291	0.00424911	1.57071
NEG	PC(O-18:2_20:4)	+HCOO	Phosphatidylcholine	(O-18:2_20:4)	836.581	C47 H83 O9 N1 P1	8.19285	-0.113593	0.00619083	1.32611
POS	PC(O-18:2_24:0)	+Na	Phosphatidylcholine	(O-18:2_24:0)	878.697	C50 H98 O7 N1 P1 Na1	12.007	-0.0219449	0.467406	0.199618
POS	PC(O-18:3_16:0)	+H	Phosphatidylcholine	(O-18:3_16:0)	742.575	C42 H81 O7 N1 P1	10.455	-0.555259	0.0184404	2.17392
POS	PC(O-18:3_16:0)	+H	Phosphatidylcholine	(O-18:3_16:0)	742.575	C42 H81 O7 N1 P1	8.2532	-1.51698	0.00201004	2.68569
POS	PC(O-18:3_16:1)	+Na	Phosphatidylcholine	(O-18:3_16:1)	762.541	C42 H78 O7 N1 P1 Na1	7.82121	-0.609983	0.515024	1.45573
POS	PC(O-18:3_18:1)	+H	Phosphatidylcholine	(O-18:3_18:1)	768.59	C44 H83 O7 N1 P1	10.5139	-0.262959	0.509833	1.47217
POS	PC(O-18:3_18:2)	+H	Phosphatidylcholine	(O-18:3_18:2)	766.575	C44 H81 O7 N1 P1	8.64697	-5.65192	2.23343e-08	2.97395
POS	PC(O-18:3_20:0)	+H	Phosphatidylcholine	(O-18:3_20:0)	798.637	C46 H89 O7 N1 P1	11.1004	0.149808	0.109293	0.701728
POS	PC(O-18:3_24:0)	+Na	Phosphatidylcholine	(O-18:3_24:0)	876.682	C50 H96 O7 N1 P1 Na1	11.6916	0.211332	0.036655	0.277787
POS	PC(O-18:3_24:1)	+Na	Phosphatidylcholine	(O-18:3_24:1)	874.666	C50 H94 O7 N1 P1 Na1	11.3724	-0.0600566	0.125701	0.142187
NEG	PC(O-20:0_16:0)	+HCOO	Phosphatidylcholine	(O-20:0_16:0)	820.644	C45 H91 O9 N1 P1	11.7135	-0.0298256	0.255413	0.836003
NEG	PC(O-20:0_20:4)	+HCOO	Phosphatidylcholine	(O-20:0_20:4)	868.644	C49 H91 O9 N1 P1	11.3134	-0.0078388	0.833732	0.387144
NEG	PC(O-20:1_20:4)	+HCOO	Phosphatidylcholine	(O-20:1_20:4)	866.628	C49 H89 O9 N1 P1	10.9059	0.0259197	0.24789	0.574769
POS	PC(O-20:4_18:2)	+H	Phosphatidylcholine	(O-20:4_18:2)	792.59	C46 H83 O7 N1 P1	8.46256	-0.948214	2.10323e-05	1.52098
NEG	PE(10:0_11:3)	-H	Phosphatidylethanolamine	(10:0_11:3)	530.289	C26 H45 O8 N1 P1	3.49302	-0.330419	0.0100359	1.31718
NEG	PE(14:0_18:2)	-H	Phosphatidylethanolamine	(14:0_18:2)	686.477	C37 H69 O8 N1 P1	7.6233	-0.389474	0.345404	1.01899
POS	PE(14:0_20:3)	+Na	Phosphatidylethanolamine	(14:0_20:3)	736.489	C39 H72 O8 N1 P1 Na1	6.79763	-0.160135	0.638727	0.719789
POS	PE(14:0_20:4)	+H	Phosphatidylethanolamine	(14:0_20:4)	712.491	C39 H71 O8 N1 P1	7.25844	-0.0170054	0.0765883	0.424225
NEG	PE(14:0_22:6)	-H	Phosphatidylethanolamine	(14:0_22:6)	734.477	C41 H69 O8 N1 P1	6.80542	-0.307212	0.777602	0.16069
POS	PE(15:0_18:1)	+H	Phosphatidylethanolamine	(15:0_18:1)	704.522	C38 H75 O8 N1 P1	10.4072	-0.182961	0.20942	1.20415
POS	PE(15:0_18:1)	+Na	Phosphatidylethanolamine	(15:0_18:1)	726.504	C38 H74 O8 N1 P1 Na1	8.13244	-0.410938	0.702597	0.812065
NEG	PE(15:0_18:2)	-H	Phosphatidylethanolamine	(15:0_18:2)	700.492	C38 H71 O8 N1 P1	8.54203	-0.542156	0.317168	1.0394
POS	PE(15:0_20:3)	+Na	Phosphatidylethanolamine	(15:0_20:3)	750.504	C40 H74 O8 N1 P1 Na1	7.62203	-0.431627	0.436865	1.11466
POS	PE(15:0_20:4)	+H	Phosphatidylethanolamine	(15:0_20:4)	726.507	C40 H73 O8 N1 P1	8.12752	-0.515562	0.618186	0.839398
POS	PE(15:0_22:6)	+H	Phosphatidylethanolamine	(15:0_22:6)	750.507	C42 H73 O8 N1 P1	7.62496	-0.347386	0.412946	1.12749
NEG	PE(16:0_11:3)	-H	Phosphatidylethanolamine	(16:0_11:3)	614.383	C32 H57 O8 N1 P1	4.30085	-0.0186819	0.233168	0.244944
NEG	PE(16:0_14:3)	-H	Phosphatidylethanolamine	(16:0_14:3)	656.43	C35 H63 O8 N1 P1	4.67475	-0.129447	0.924868	0.333422
POS	PE(16:0_16:0)	+H	Phosphatidylethanolamine	(16:0_16:0)	692.522	C37 H75 O8 N1 P1	10.7612	-0.00199522	0.484194	0.26506
POS	PE(16:0_16:0)	+Na	Phosphatidylethanolamine	(16:0_16:0)	714.504	C37 H74 O8 N1 P1 Na1	7.69527	0.253474	0.00367919	1.36621
NEG	PE(16:0_17:0)	-H	Phosphatidylethanolamine	(16:0_17:0)	704.524	C38 H75 O8 N1 P1	10.8947	-0.511866	0.040735	0.778004
POS	PE(16:0_18:1)	+H	Phosphatidylethanolamine	(16:0_18:1)	718.538	C39 H77 O8 N1 P1	10.7815	0.0852797	0.00467278	0.256742
POS	PE(16:0_18:1)	+Na	Phosphatidylethanolamine	(16:0_18:1)	740.52	C39 H76 O8 N1 P1 Na1	9.18345	0.0174097	0.102177	0.114477
POS	PE(16:0_18:2)	+H	Phosphatidylethanolamine	(16:0_18:2)	716.522	C39 H75 O8 N1 P1	9.64662	-0.202272	0.101468	0.363353
POS	PE(16:0_18:2)	+Na	Phosphatidylethanolamine	(16:0_18:2)	738.504	C39 H74 O8 N1 P1 Na1	7.75046	-0.189632	0.996555	0.218014
POS	PE(16:0_20:4)	+H	Phosphatidylethanolamine	(16:0_20:4)	740.522	C41 H75 O8 N1 P1	9.18512	0.0243654	0.0973336	0.0899864
POS	PE(16:0_20:5)	+H	Phosphatidylethanolamine	(16:0_20:5)	738.507	C41 H73 O8 N1 P1	7.75197	-0.181029	0.946897	0.233251
POS	PE(16:0_22:5)	+H	Phosphatidylethanolamine	(16:0_22:5)	766.538	C43 H77 O8 N1 P1	10.1049	-0.0978234	0.0855935	0.248971
POS	PE(16:0_22:6)	+H	Phosphatidylethanolamine	(16:0_22:6)	764.522	C43 H75 O8 N1 P1	8.50837	-0.364721	0.425739	1.1892
NEG	PE(16:1_18:1)	-H	Phosphatidylethanolamine	(16:1_18:1)	714.508	C39 H73 O8 N1 P1	10.5784	-0.242084	0.888299	0.12633
POS	PE(16:1_18:2)	+H	Phosphatidylethanolamine	(16:1_18:2)	714.507	C39 H73 O8 N1 P1	7.698	0.253474	0.00367919	1.36621
NEG	PE(16:1_20:4)	-H	Phosphatidylethanolamine	(16:1_20:4)	736.492	C41 H71 O8 N1 P1	7.36665	0.184965	0.0376116	1.41021
NEG	PE(16:1_20:4)	-H	Phosphatidylethanolamine	(16:1_20:4)	736.492	C41 H71 O8 N1 P1	8.50594	-0.0198091	0.705567	0.554694
POS	PE(16:1_22:6)	+H	Phosphatidylethanolamine	(16:1_22:6)	762.507	C43 H73 O8 N1 P1	7.96476	-0.133216	0.660103	0.835881
NEG	PE(16:1_22:6)	-H	Phosphatidylethanolamine	(16:1_22:6)	760.492	C43 H71 O8 N1 P1	6.90709	-0.0429041	0.900926	0.0700857
NEG	PE(16:1_6:0)	-H	Phosphatidylethanolamine	(16:1_6:0)	548.336	C27 H51 O8 N1 P1	4.069	0.118733	0.757022	0.499934
POS	PE(17:0_18:1)	+H	Phosphatidylethanolamine	(17:0_18:1)	732.554	C40 H79 O8 N1 P1	10.9565	-0.102926	0.660669	0.784334
NEG	PE(17:0_18:2)	-H	Phosphatidylethanolamine	(17:0_18:2)	728.524	C40 H75 O8 N1 P1	10.5986	-0.0896217	0.733917	0.452462
NEG	PE(17:0_18:2)	-H	Phosphatidylethanolamine	(17:0_18:2)	728.524	C40 H75 O8 N1 P1	10.4651	-0.203403	0.0235986	1.39593
POS	PE(17:0_20:4)	+H	Phosphatidylethanolamine	(17:0_20:4)	754.538	C42 H77 O8 N1 P1	10.3935	-0.144971	0.721473	0.677796
NEG	PE(17:0_22:5)	-H	Phosphatidylethanolamine	(17:0_22:5)	778.539	C44 H77 O8 N1 P1	10.4137	-0.000743178	0.14211	1.02326
NEG	PE(17:0_22:6)	-H	Phosphatidylethanolamine	(17:0_22:6)	776.524	C44 H75 O8 N1 P1	9.62554	-0.327929	0.0330324	1.23424
NEG	PE(17:0CHO_22:4)	-H	Phosphatidylethanolamine	(17:0CHO_22:4)	794.534	C44 H77 O9 N1 P1	11.0157	0.300974	0.00904602	1.30995
NEG	PE(17:1_20:4)	-H	Phosphatidylethanolamine	(17:1_20:4)	750.508	C42 H73 O8 N1 P1	8.22878	-0.0642097	0.870237	0.144206
NEG	PE(17:1_22:6)	-H	Phosphatidylethanolamine	(17:1_22:6)	774.508	C44 H73 O8 N1 P1	7.66533	-0.577637	0.0154373	1.17757
NEG	PE(17:1_6:0)	-H	Phosphatidylethanolamine	(17:1_6:0)	562.351	C28 H53 O8 N1 P1	3.7532	-0.179292	0.398332	0.852807
NEG	PE(17:1_8:0)	-H	Phosphatidylethanolamine	(17:1_8:0)	590.383	C30 H57 O8 N1 P1	4.21142	-0.0286254	0.736605	0.445472
POS	PE(18:0_10:3)	+Na	Phosphatidylethanolamine	(18:0_10:3)	652.395	C33 H60 O8 N1 P1 Na1	4.40377	0.608693	0.0236181	0.265437
POS	PE(18:0_16:0)	+H	Phosphatidylethanolamine	(18:0_16:0)	720.554	C39 H79 O8 N1 P1	11.197	0.0140104	0.832079	1.1041
POS	PE(18:0_16:0)	+Na	Phosphatidylethanolamine	(18:0_16:0)	742.536	C39 H78 O8 N1 P1 Na1	7.75274	-0.213274	0.575601	0.588525
POS	PE(18:0_18:0)	+Na	Phosphatidylethanolamine	(18:0_18:0)	770.567	C41 H82 O8 N1 P1 Na1	10.775	-0.0218838	0.00512517	0.429287
POS	PE(18:0_18:0)	+Na	Phosphatidylethanolamine	(18:0_18:0)	770.567	C41 H82 O8 N1 P1 Na1	10.9581	0.0763366	0.0145742	0.513871
POS	PE(18:0_18:0)	+H	Phosphatidylethanolamine	(18:0_18:0)	748.585	C41 H83 O8 N1 P1	11.5792	-0.093689	0.539351	0.238093
NEG	PE(18:0_18:1)	-H	Phosphatidylethanolamine	(18:0_18:1)	744.555	C41 H79 O8 N1 P1	11.206	0.155862	0.0204666	1.04833
NEG	PE(18:0_20:1)	-H	Phosphatidylethanolamine	(18:0_20:1)	772.586	C43 H83 O8 N1 P1	11.5582	-0.0861744	0.207071	0.4918
POS	PE(18:0_20:2)	+Na	Phosphatidylethanolamine	(18:0_20:2)	794.567	C43 H82 O8 N1 P1 Na1	7.74978	-0.000489985	0.11008	0.60832
POS	PE(18:0_20:5)	+H	Phosphatidylethanolamine	(18:0_20:5)	766.538	C43 H77 O8 N1 P1	7.63242	0.0922526	0.0346172	0.435841
POS	PE(18:0_22:4)	+H	Phosphatidylethanolamine	(18:0_22:4)	796.585	C45 H83 O8 N1 P1	11.0629	0.0925383	0.0117098	0.0671424
NEG	PE(18:0_22:6)	-H	Phosphatidylethanolamine	(18:0_22:6)	790.539	C45 H77 O8 N1 P1	10.5828	-0.0893141	0.0574837	0.865292
POS	PE(18:1_18:1)	+H	Phosphatidylethanolamine	(18:1_18:1)	744.554	C41 H79 O8 N1 P1	10.7948	-0.0487573	0.0389166	0.443016
POS	PE(18:1_18:1)	+H	Phosphatidylethanolamine	(18:1_18:1)	744.554	C41 H79 O8 N1 P1	8.04044	-0.572726	0.140345	1.6553
POS	PE(18:1_18:1)	+Na	Phosphatidylethanolamine	(18:1_18:1)	766.536	C41 H78 O8 N1 P1 Na1	10.1073	-0.116922	0.0936637	0.205924
POS	PE(18:1_18:2)	+H	Phosphatidylethanolamine	(18:1_18:2)	742.538	C41 H77 O8 N1 P1	9.72168	-0.244791	0.336042	0.757449
POS	PE(18:1_18:3)	+H	Phosphatidylethanolamine	(18:1_18:3)	740.522	C41 H75 O8 N1 P1	8.03219	-0.339575	0.755675	0.840693
POS	PE(18:1_20:2)	+H	Phosphatidylethanolamine	(18:1_20:2)	770.569	C43 H81 O8 N1 P1	10.768	-0.0624968	0.00725638	0.315033
POS	PE(18:1_20:2)	+Na	Phosphatidylethanolamine	(18:1_20:2)	792.551	C43 H80 O8 N1 P1 Na1	9.27758	0.0425706	0.535449	0.538202
POS	PE(18:1_20:4)	+H	Phosphatidylethanolamine	(18:1_20:4)	766.538	C43 H77 O8 N1 P1	9.26153	-0.0492307	0.184675	0.148039
NEG	PE(18:1_20:4)	-H	Phosphatidylethanolamine	(18:1_20:4)	764.524	C43 H75 O8 N1 P1	10.5718	0.219104	0.349968	0.0440634
NEG	PE(18:1_22:1)	-H	Phosphatidylethanolamine	(18:1_22:1)	798.602	C45 H85 O8 N1 P1	11.535	-0.165557	0.00456624	0.945211
NEG	PE(18:1_22:5)	-H	Phosphatidylethanolamine	(18:1_22:5)	790.539	C45 H77 O8 N1 P1	9.26976	0.134884	0.404431	0.492421
POS	PE(18:1_22:6)	+H	Phosphatidylethanolamine	(18:1_22:6)	790.538	C45 H77 O8 N1 P1	8.63894	-0.339455	0.12568	1.0913
POS	PE(18:1_22:6)	+Na	Phosphatidylethanolamine	(18:1_22:6)	812.52	C45 H76 O8 N1 P1 Na1	6.79564	-0.556468	0.00312124	2.02431
NEG	PE(18:1+O_16:0)	-H	Phosphatidylethanolamine	(18:1+O_16:0)	732.518	C39 H75 O9 N1 P1	6.04962	-0.119059	0.052534	0.464435
NEG	PE(18:1+O_16:0)	-H	Phosphatidylethanolamine	(18:1+O_16:0)	732.518	C39 H75 O9 N1 P1	5.66024	0.701841	0.193596	0.234177
NEG	PE(18:1+O_16:0)	-H	Phosphatidylethanolamine	(18:1+O_16:0)	732.518	C39 H75 O9 N1 P1	7.19247	1.34272	0.652707	0.174229
NEG	PE(18:1+O_16:0)	-H	Phosphatidylethanolamine	(18:1+O_16:0)	732.518	C39 H75 O9 N1 P1	5.81895	0.147498	0.917393	0.00937136
NEG	PE(18:1+O_18:0)	-H	Phosphatidylethanolamine	(18:1+O_18:0)	760.55	C41 H79 O9 N1 P1	7.37201	1.43272	0.0290281	0.705346
NEG	PE(18:1+O_18:0)	-H	Phosphatidylethanolamine	(18:1+O_18:0)	760.55	C41 H79 O9 N1 P1	6.80536	2.05052	0.073027	0.645405
NEG	PE(18:1+O_20:4)	-H	Phosphatidylethanolamine	(18:1+O_20:4)	780.518	C43 H75 O9 N1 P1	7.64298	-0.2602	0.907495	0.74139
POS	PE(18:2_18:2)	+H	Phosphatidylethanolamine	(18:2_18:2)	740.522	C41 H75 O8 N1 P1	7.98797	-0.122771	0.499761	0.979445
POS	PE(18:2_18:2)	+Na	Phosphatidylethanolamine	(18:2_18:2)	762.504	C41 H74 O8 N1 P1 Na1	6.58866	0.0425114	0.980108	0.396463
POS	PE(18:2_20:4)	+H	Phosphatidylethanolamine	(18:2_20:4)	764.522	C43 H75 O8 N1 P1	7.65107	0.174374	0.024938	0.198861
NEG	PE(18:2+3O_18:0)	-H	Phosphatidylethanolamine	(18:2+3O_18:0)	790.524	C41 H77 O11 N1 P1	3.929	0.12672	0.0978088	0.181992
POS	PE(18:2+O_16:0)	+H	Phosphatidylethanolamine	(18:2+O_16:0)	732.517	C39 H75 O9 N1 P1	6.09525	-0.238046	0.101407	0.849946
NEG	PE(18:2+O_16:0)	-H	Phosphatidylethanolamine	(18:2+O_16:0)	730.503	C39 H73 O9 N1 P1	6.46904	0.349488	0.140574	0.318806
NEG	PE(18:2+O_16:0)	-H	Phosphatidylethanolamine	(18:2+O_16:0)	730.503	C39 H73 O9 N1 P1	5.3027	-0.0128237	0.489278	1.14975
NEG	PE(18:2+O_16:0)	-H	Phosphatidylethanolamine	(18:2+O_16:0)	730.503	C39 H73 O9 N1 P1	5.89199	0.124905	0.264719	0.343948
NEG	PE(18:2+O_16:0)	-H	Phosphatidylethanolamine	(18:2+O_16:0)	730.503	C39 H73 O9 N1 P1	5.48162	-0.141511	0.125447	1.3789
NEG	PE(18:2+O_16:0)	-H	Phosphatidylethanolamine	(18:2+O_16:0)	730.503	C39 H73 O9 N1 P1	5.60965	0.0753464	0.784077	0.0840387
NEG	PE(18:2+OO_16:0)	-H	Phosphatidylethanolamine	(18:2+OO_16:0)	746.498	C39 H73 O10 N1 P1	4.49626	0.214603	0.245099	0.395716
NEG	PE(18:2+OO_18:1)	-H	Phosphatidylethanolamine	(18:2+OO_18:1)	772.513	C41 H75 O10 N1 P1	4.67568	-0.58145	0.00352211	1.86113
NEG	PE(18:2+OO_18:1)	-H	Phosphatidylethanolamine	(18:2+OO_18:1)	772.513	C41 H75 O10 N1 P1	4.47923	-0.0481468	0.342219	0.900531
NEG	PE(18:2+OO_18:2)	-H	Phosphatidylethanolamine	(18:2+OO_18:2)	770.498	C41 H73 O10 N1 P1	4.3929	0.168169	0.11418	0.798528
NEG	PE(18:3_18:2)	-H	Phosphatidylethanolamine	(18:3_18:2)	736.492	C41 H71 O8 N1 P1	6.84699	0.193023	0.0664891	0.472395
POS	PE(18:3_20:4)	+H	Phosphatidylethanolamine	(18:3_20:4)	762.507	C43 H73 O8 N1 P1	6.59258	0.0381618	0.946545	0.258314
NEG	PE(18:3+O_16:0)	-H	Phosphatidylethanolamine	(18:3+O_16:0)	728.487	C39 H71 O9 N1 P1	5.36594	-0.223367	0.223417	1.27734
NEG	PE(18:3+O_16:0)	-H	Phosphatidylethanolamine	(18:3+O_16:0)	728.487	C39 H71 O9 N1 P1	5.728	0.0407464	0.655652	0.789896
NEG	PE(18:3+O_16:0)	-H	Phosphatidylethanolamine	(18:3+O_16:0)	728.487	C39 H71 O9 N1 P1	5.61939	-0.232635	0.400943	0.631089
POS	PE(18:3+OO_16:0)	+H	Phosphatidylethanolamine	(18:3+OO_16:0)	746.497	C39 H73 O10 N1 P1	4.66861	0.564817	0.629391	0.276109
NEG	PE(18:3+OO_18:1)	-H	Phosphatidylethanolamine	(18:3+OO_18:1)	770.498	C41 H73 O10 N1 P1	4.65808	-0.230684	0.0644913	1.6421
NEG	PE(19:1_18:1)	-H	Phosphatidylethanolamine	(19:1_18:1)	756.555	C42 H79 O8 N1 P1	10.9868	-0.0658688	0.671796	0.27255
POS	PE(19:1_18:1)	+Na	Phosphatidylethanolamine	(19:1_18:1)	780.551	C42 H80 O8 N1 P1 Na1	5.367	0.128271	0.00230806	1.1061
POS	PE(20:0_18:1)	+Na	Phosphatidylethanolamine	(20:0_18:1)	796.583	C43 H84 O8 N1 P1 Na1	11.0627	0.0390113	0.0165349	0.182333
POS	PE(20:1_18:1)	+H	Phosphatidylethanolamine	(20:1_18:1)	772.585	C43 H83 O8 N1 P1	11.1802	-0.138734	0.263722	0.893446
NEG	PE(20:1_22:4)	-H	Phosphatidylethanolamine	(20:1_22:4)	820.586	C47 H83 O8 N1 P1	11.0457	0.180066	0.946539	0.206387
POS	PE(20:1_22:6)	+H	Phosphatidylethanolamine	(20:1_22:6)	818.569	C47 H81 O8 N1 P1	10.555	-0.479999	0.131115	1.14481
NEG	PE(20:2_22:2)	-H	Phosphatidylethanolamine	(20:2_22:2)	822.602	C47 H85 O8 N1 P1	11.3606	0.113289	0.207462	1.0635
POS	PE(20:2_22:6)	+H	Phosphatidylethanolamine	(20:2_22:6)	816.554	C47 H79 O8 N1 P1	8.78204	-0.28206	0.505647	0.949346
NEG	PE(20:3_18:2)	-H	Phosphatidylethanolamine	(20:3_18:2)	764.524	C43 H75 O8 N1 P1	8.53071	-0.33799	0.0151319	1.086
POS	PE(20:3_20:3)	+Na	Phosphatidylethanolamine	(20:3_20:3)	814.536	C45 H78 O8 N1 P1 Na1	7.50718	-0.442425	0.0755231	1.17804
POS	PE(20:3_20:4)	+H	Phosphatidylethanolamine	(20:3_20:4)	790.538	C45 H77 O8 N1 P1	8.03681	-0.206662	0.772298	0.932986
POS	PE(20:4_20:4)	+H	Phosphatidylethanolamine	(20:4_20:4)	788.522	C45 H75 O8 N1 P1	7.16859	-0.416547	0.0611273	1.38294
POS	PE(20:4_20:4)	+H	Phosphatidylethanolamine	(20:4_20:4)	788.522	C45 H75 O8 N1 P1	7.691	-0.20682	0.895076	0.79928
POS	PE(20:4_22:6)	+H	Phosphatidylethanolamine	(20:4_22:6)	812.522	C47 H75 O8 N1 P1	6.78542	-0.468582	0.00260289	2.01313
NEG	PE(20:4+4O_18:0)	-H	Phosphatidylethanolamine	(20:4+4O_18:0)	830.519	C43 H77 O12 N1 P1	4.65278	0.229609	0.0244228	0.369701
NEG	PE(20:4+OO_18:1)	-H	Phosphatidylethanolamine	(20:4+OO_18:1)	796.513	C43 H75 O10 N1 P1	4.68015	-0.451796	0.0716502	1.27572
NEG	PE(20:5+4O_18:0)	-H	Phosphatidylethanolamine	(20:5+4O_18:0)	828.503	C43 H75 O12 N1 P1	4.6594	0.344598	0.102078	0.60368
NEG	PE(20:5+5O_16:0)	-H	Phosphatidylethanolamine	(20:5+5O_16:0)	816.467	C41 H71 O13 N1 P1	3.76929	-1.65659	0.931861	0.801261
NEG	PE(20:5+6O_18:0)	-H	Phosphatidylethanolamine	(20:5+6O_18:0)	860.493	C43 H75 O14 N1 P1	3.76686	-0.356075	0.788445	0.540129
POS	PE(22:4_18:2)	+H	Phosphatidylethanolamine	(22:4_18:2)	792.554	C45 H79 O8 N1 P1	9.01552	-0.0641228	0.226311	0.0848243
NEG	PE(22:4_20:4)	-H	Phosphatidylethanolamine	(22:4_20:4)	814.539	C47 H77 O8 N1 P1	8.5315	0.761365	0.985091	0.184127
POS	PE(22:4_22:6)	+H	Phosphatidylethanolamine	(22:4_22:6)	840.554	C49 H79 O8 N1 P1	7.90893	-0.909137	0.00544333	1.56156
POS	PE(22:5_18:2)	+H	Phosphatidylethanolamine	(22:5_18:2)	790.538	C45 H77 O8 N1 P1	7.67113	0.141933	0.0520142	0.217603
POS	PE(22:5_20:4)	+H	Phosphatidylethanolamine	(22:5_20:4)	814.538	C47 H77 O8 N1 P1	7.87638	-0.73846	0.567751	1.05934
NEG	PE(22:5+3O_18:1)	-H	Phosphatidylethanolamine	(22:5+3O_18:1)	838.524	C45 H77 O11 N1 P1	4.65895	-0.256101	0.979634	0.444288
NEG	PE(22:5+4O_16:0)	-H	Phosphatidylethanolamine	(22:5+4O_16:0)	828.503	C43 H75 O12 N1 P1	3.78198	0.960685	0.00239018	1.55254
NEG	PE(22:6_22:6)	-H	Phosphatidylethanolamine	(22:6_22:6)	834.508	C49 H73 O8 N1 P1	5.21633	-1.13984	0.054918	1.42786
POS	PE(22:6_22:6)	+H	Phosphatidylethanolamine	(22:6_22:6)	836.522	C49 H75 O8 N1 P1	6.39993	-1.05029	0.00326333	1.91575
NEG	PE(22:6+3O_20:4)	-H	Phosphatidylethanolamine	(22:6+3O_20:4)	858.493	C47 H73 O11 N1 P1	10.274	0.165422	0.0684149	1.59849
NEG	PE(22:6+3O_22:5)	-H	Phosphatidylethanolamine	(22:6+3O_22:5)	884.508	C49 H75 O11 N1 P1	10.3217	0.294942	0.923909	0.26301
NEG	PE(22:6+3O_22:6)	-H	Phosphatidylethanolamine	(22:6+3O_22:6)	882.493	C49 H73 O11 N1 P1	9.45858	-0.11377	0.0337083	0.427243
NEG	PE(22:6+4O_20:4)	-H	Phosphatidylethanolamine	(22:6+4O_20:4)	874.488	C47 H73 O12 N1 P1	9.23933	0.475538	0.000954578	1.94954
NEG	PE(22:6+6O_18:0)	-H	Phosphatidylethanolamine	(22:6+6O_18:0)	886.509	C45 H77 O14 N1 P1	3.76598	0.0264581	0.752678	0.17794
NEG	PE(22:6+O_17:1)	-H	Phosphatidylethanolamine	(22:6+O_17:1)	790.503	C44 H73 O9 N1 P1	10.5282	0.0466977	0.278412	0.0349857
NEG	PE(22:6+OO_16:0)	-H	Phosphatidylethanolamine	(22:6+OO_16:0)	794.498	C43 H73 O10 N1 P1	4.67849	-0.228249	0.526807	0.374446
POS	PE(30:1_11:3)	+Na	Phosphatidylethanolamine	(30:1_11:3)	832.583	C46 H84 O8 N1 P1 Na1	7.30611	-0.525483	0.0995333	1.75378
NEG	PE(34:1_18:1)	-H	Phosphatidylethanolamine	(34:1_18:1)	966.79	C57 H109 O8 N1 P1	12.997	0.00552908	0.463821	0.623588
NEG	PE(34:1_20:4)	-H	Phosphatidylethanolamine	(34:1_20:4)	988.774	C59 H107 O8 N1 P1	12.5641	-0.125656	0.414685	1.11129
POS	PE(34:1_22:6)	+H	Phosphatidylethanolamine	(34:1_22:6)	1014.79	C61 H109 O8 N1 P1	12.4082	-0.440941	0.108751	1.05126
NEG	PE(36:1_18:1)	-H	Phosphatidylethanolamine	(36:1_18:1)	994.821	C59 H113 O8 N1 P1	13.3645	-0.163752	0.1308	1.07352
NEG	PE(36:1_20:4)	-H	Phosphatidylethanolamine	(36:1_20:4)	1016.81	C61 H111 O8 N1 P1	12.9188	0.136376	0.910385	0.851089
POS	PE(36:1_22:4)	+H	Phosphatidylethanolamine	(36:1_22:4)	1046.85	C63 H117 O8 N1 P1	13.1496	-0.207648	0.163836	0.109265
POS	PE(38:1_20:4)	+H	Phosphatidylethanolamine	(38:1_20:4)	1046.85	C63 H117 O8 N1 P1	13.2754	0.327538	0.824152	0.337896
NEG	PE(4:0_16:1)	-H	Phosphatidylethanolamine	(4:0_16:1)	520.304	C25 H47 O8 N1 P1	3.509	-0.426291	0.15265	1.50286
POS	PE(4:0CHO_16:0)	+H	Phosphatidylethanolamine	(4:0CHO_16:0)	538.314	C25 H49 O9 N1 P1	3.32257	0.538534	0.0802327	0.383585
POS	PE(5:0CHO_16:0)	+H	Phosphatidylethanolamine	(5:0CHO_16:0)	552.33	C26 H51 O9 N1 P1	3.37881	-0.144449	0.118347	0.401533
POS	PE(5:0CHO_18:0)	+H	Phosphatidylethanolamine	(5:0CHO_18:0)	580.361	C28 H55 O9 N1 P1	3.96058	-0.147819	0.376582	0.269519
NEG	PE(6:0_22:3)	-H	Phosphatidylethanolamine	(6:0_22:3)	628.398	C33 H59 O8 N1 P1	4.407	1.25471	0.0348875	0.581315
POS	PE(7:1CHO_16:0)	+H	Phosphatidylethanolamine	(7:1CHO_16:0)	578.345	C28 H53 O9 N1 P1	3.49945	0.0765899	0.0347657	0.0701651
POS	PE(7:1CHO_18:1)	+H	Phosphatidylethanolamine	(7:1CHO_18:1)	604.361	C30 H55 O9 N1 P1	3.59141	0.217447	0.0106603	0.727432
POS	PE(9:0CHO_18:0)	+H	Phosphatidylethanolamine	(9:0CHO_18:0)	636.423	C32 H63 O9 N1 P1	4.33905	-0.217207	0.922903	0.241322
POS	PE(9:0CHO_9:0)	+H	Phosphatidylethanolamine	(9:0CHO_9:0)	510.283	C23 H45 O9 N1 P1	0.71638	-0.4591	0.998453	0.364911
POS	PE(O-14:1_18:1)	+Na	Phosphatidylethanolamine	(O-14:1_18:1)	696.494	C37 H72 O7 N1 P1 Na1	7.72421	-1.21618	0.0164231	1.89128
NEG	PE(O-14:1_20:4)	-H	Phosphatidylethanolamine	(O-14:1_20:4)	694.482	C39 H69 O7 N1 P1	8.02642	-1.36506	1.86521e-06	2.4927
POS	PE(O-14:1_20:4)	+Na	Phosphatidylethanolamine	(O-14:1_20:4)	718.478	C39 H70 O7 N1 P1 Na1	7.1427	-0.338612	0.109717	1.40472
POS	PE(O-16:0_18:1)	+H	Phosphatidylethanolamine	(O-16:0_18:1)	704.559	C39 H79 O7 N1 P1	11.0586	-0.107015	0.205901	0.881406
NEG	PE(O-16:0_18:2)	-H	Phosphatidylethanolamine	(O-16:0_18:2)	700.529	C39 H75 O7 N1 P1	10.684	-0.250638	0.420961	1.20903
NEG	PE(O-16:0_20:4)	-H	Phosphatidylethanolamine	(O-16:0_20:4)	724.529	C41 H75 O7 N1 P1	10.5489	-0.188939	0.615159	0.119266
POS	PE(O-16:0_20:5)	+Na	Phosphatidylethanolamine	(O-16:0_20:5)	746.51	C41 H74 O7 N1 P1 Na1	7.65682	-0.461196	0.00546099	1.06278
POS	PE(O-16:0_22:6)	+Na	Phosphatidylethanolamine	(O-16:0_22:6)	772.525	C43 H76 O7 N1 P1 Na1	7.87821	-0.609655	0.0842569	0.87171
NEG	PE(O-16:0_22:6)	-H	Phosphatidylethanolamine	(O-16:0_22:6)	748.529	C43 H75 O7 N1 P1	9.88081	-0.519445	0.00919954	2.34991
NEG	PE(O-16:1_16:0)	-H	Phosphatidylethanolamine	(O-16:1_16:0)	674.513	C37 H73 O7 N1 P1	11.0014	-0.0857122	0.476127	0.34344
POS	PE(O-16:1_16:0)	+Na	Phosphatidylethanolamine	(O-16:1_16:0)	698.51	C37 H74 O7 N1 P1 Na1	8.34122	-1.93444	0.000182617	2.75374
POS	PE(O-16:1_18:1)	+Na	Phosphatidylethanolamine	(O-16:1_18:1)	724.525	C39 H76 O7 N1 P1 Na1	10.276	-0.296732	0.974868	1.09929
NEG	PE(O-16:1_18:1)	-H	Phosphatidylethanolamine	(O-16:1_18:1)	700.529	C39 H75 O7 N1 P1	11.0043	0.0755249	0.0231374	0.864063
NEG	PE(O-16:1_18:2)	-H	Phosphatidylethanolamine	(O-16:1_18:2)	698.513	C39 H73 O7 N1 P1	10.5731	-0.257609	0.45937	0.43257
NEG	PE(O-16:1_20:3)	-H	Phosphatidylethanolamine	(O-16:1_20:3)	724.529	C41 H75 O7 N1 P1	10.7137	-0.103342	0.74452	0.423173
NEG	PE(O-16:1_20:4)	-H	Phosphatidylethanolamine	(O-16:1_20:4)	722.513	C41 H73 O7 N1 P1	10.2828	0.0120564	0.934272	0.0803317
NEG	PE(O-16:1_20:4)	-H	Phosphatidylethanolamine	(O-16:1_20:4)	722.513	C41 H73 O7 N1 P1	10.5204	-0.241839	0.28001	0.641365
NEG	PE(O-16:1_20:5)	-H	Phosphatidylethanolamine	(O-16:1_20:5)	720.497	C41 H71 O7 N1 P1	8.63153	-0.498811	0.0132257	1.2826
POS	PE(O-16:1_22:4)	+Na	Phosphatidylethanolamine	(O-16:1_22:4)	774.541	C43 H78 O7 N1 P1 Na1	9.54121	-0.535857	0.0436655	1.32274
NEG	PE(O-16:1_22:5)	-H	Phosphatidylethanolamine	(O-16:1_22:5)	748.529	C43 H75 O7 N1 P1	10.6739	0.0287729	0.971268	0.135384
NEG	PE(O-16:1_22:6)	-H	Phosphatidylethanolamine	(O-16:1_22:6)	746.513	C43 H73 O7 N1 P1	9.45672	-0.31025	0.00367496	1.54377
NEG	PE(O-16:2_20:4)	-H	Phosphatidylethanolamine	(O-16:2_20:4)	720.497	C41 H71 O7 N1 P1	8.13378	-1.25683	6.04282e-05	2.056
POS	PE(O-16:2_22:4)	+H	Phosphatidylethanolamine	(O-16:2_22:4)	750.543	C43 H77 O7 N1 P1	9.86788	-0.767195	0.0980567	1.68132
POS	PE(O-18:0_18:1)	+H	Phosphatidylethanolamine	(O-18:0_18:1)	732.59	C41 H83 O7 N1 P1	11.3956	0.0478102	0.184805	0.0360292
POS	PE(O-18:0_20:2)	+Na	Phosphatidylethanolamine	(O-18:0_20:2)	780.588	C43 H84 O7 N1 P1 Na1	10.9513	0.0675696	0.597278	0.754278
NEG	PE(O-18:0_20:4)	-H	Phosphatidylethanolamine	(O-18:0_20:4)	752.56	C43 H79 O7 N1 P1	10.9876	-0.0175038	0.0109031	0.0566094
NEG	PE(O-18:0_22:1)	-H	Phosphatidylethanolamine	(O-18:0_22:1)	786.638	C45 H89 O7 N1 P1	12.1636	-0.128841	0.741295	0.586275
NEG	PE(O-18:0_22:2)	-H	Phosphatidylethanolamine	(O-18:0_22:2)	784.623	C45 H87 O7 N1 P1	11.8176	0.0861227	0.0441959	0.0878059
NEG	PE(O-18:0_22:4)	-H	Phosphatidylethanolamine	(O-18:0_22:4)	780.591	C45 H83 O7 N1 P1	11.3176	0.0533013	0.027658	0.918511
POS	PE(O-18:0_22:6)	+Na	Phosphatidylethanolamine	(O-18:0_22:6)	800.556	C45 H80 O7 N1 P1 Na1	9.76276	-0.424117	0.347025	0.873192
NEG	PE(O-18:1_16:0)	-H	Phosphatidylethanolamine	(O-18:1_16:0)	702.544	C39 H77 O7 N1 P1	11.4055	-0.143931	0.284069	0.819319
NEG	PE(O-18:1_17:1)	-H	Phosphatidylethanolamine	(O-18:1_17:1)	714.544	C40 H77 O7 N1 P1	11.1394	-0.230916	0.0345214	0.708707
NEG	PE(O-18:1_18:1)	-H	Phosphatidylethanolamine	(O-18:1_18:1)	728.56	C41 H79 O7 N1 P1	11.4023	0.127155	0.135292	0.94079
NEG	PE(O-18:1_18:2)	-H	Phosphatidylethanolamine	(O-18:1_18:2)	726.544	C41 H77 O7 N1 P1	10.1149	-0.559329	0.000113556	2.12732
NEG	PE(O-18:1_20:0)	-H	Phosphatidylethanolamine	(O-18:1_20:0)	758.607	C43 H85 O7 N1 P1	12.1542	0.0687721	0.357766	0.565833
POS	PE(O-18:1_22:1)	+Na	Phosphatidylethanolamine	(O-18:1_22:1)	808.619	C45 H88 O7 N1 P1 Na1	11.5476	0.0502278	0.266571	0.0448782
NEG	PE(O-18:1_22:1)	-H	Phosphatidylethanolamine	(O-18:1_22:1)	784.623	C45 H87 O7 N1 P1	12.1121	0.0246223	0.222879	0.189093
POS	PE(O-18:1_22:2)	+Na	Phosphatidylethanolamine	(O-18:1_22:2)	806.603	C45 H86 O7 N1 P1 Na1	11.3338	-0.258108	0.977114	0.386391
NEG	PE(O-18:1_22:2)	-H	Phosphatidylethanolamine	(O-18:1_22:2)	782.607	C45 H85 O7 N1 P1	11.7579	0.118585	0.00237729	1.16848
NEG	PE(O-18:1_22:3)	-H	Phosphatidylethanolamine	(O-18:1_22:3)	780.591	C45 H83 O7 N1 P1	11.475	0.170181	0.0439221	0.943818
NEG	PE(O-18:1_22:5)	-H	Phosphatidylethanolamine	(O-18:1_22:5)	776.56	C45 H79 O7 N1 P1	11.1204	-0.00424572	0.322784	0.673544
POS	PE(O-18:1_22:6)	+Na	Phosphatidylethanolamine	(O-18:1_22:6)	798.541	C45 H78 O7 N1 P1 Na1	10.8203	-0.135632	0.388699	0.276548
NEG	PE(O-18:1_24:2)	-H	Phosphatidylethanolamine	(O-18:1_24:2)	810.638	C47 H89 O7 N1 P1	12.0851	0.194058	0.0026266	1.06326
POS	PE(O-18:2_18:1)	+Na	Phosphatidylethanolamine	(O-18:2_18:1)	750.541	C41 H78 O7 N1 P1 Na1	10.3411	-0.177718	0.103928	0.597049
NEG	PE(O-18:2_18:1)	-H	Phosphatidylethanolamine	(O-18:2_18:1)	726.544	C41 H77 O7 N1 P1	11.0115	0.0536343	0.399751	0.603332
NEG	PE(O-18:2_20:4)	-H	Phosphatidylethanolamine	(O-18:2_20:4)	748.529	C43 H75 O7 N1 P1	10.3583	-0.0236089	0.262842	1.01541
NEG	PE(O-18:2_20:5)	-H	Phosphatidylethanolamine	(O-18:2_20:5)	746.513	C43 H73 O7 N1 P1	8.7204	-0.257591	0.00412149	1.19552
NEG	PE(O-18:3_17:0)	-H	Phosphatidylethanolamine	(O-18:3_17:0)	712.529	C40 H75 O7 N1 P1	10.869	-0.489709	0.0297861	1.36848
NEG	PE(O-18:3_20:4)	-H	Phosphatidylethanolamine	(O-18:3_20:4)	746.513	C43 H73 O7 N1 P1	8.48595	-0.450125	0.000715042	1.92204
NEG	PE(O-18:3_20:5)	-H	Phosphatidylethanolamine	(O-18:3_20:5)	744.497	C43 H71 O7 N1 P1	7.24344	-0.708129	0.00211849	1.34894
NEG	PE(O-18:3_22:6)	-H	Phosphatidylethanolamine	(O-18:3_22:6)	770.513	C45 H73 O7 N1 P1	7.86289	-0.523318	0.000183329	1.84458
POS	PE(O-20:0_18:1)	+Na	Phosphatidylethanolamine	(O-20:0_18:1)	782.603	C43 H86 O7 N1 P1 Na1	11.3104	-0.0280129	0.172402	1.04965
NEG	PE(O-20:0_22:4)	-H	Phosphatidylethanolamine	(O-20:0_22:4)	808.623	C47 H87 O7 N1 P1	11.772	0.467412	0.0040859	1.17804
NEG	PE(O-20:1_18:1)	-H	Phosphatidylethanolamine	(O-20:1_18:1)	756.591	C43 H83 O7 N1 P1	11.7552	0.0616322	0.108546	0.225953
NEG	PE(O-20:1_22:4)	-H	Phosphatidylethanolamine	(O-20:1_22:4)	806.607	C47 H85 O7 N1 P1	11.1399	0.0252234	0.933164	0.596656
NEG	PE(O-20:1_22:5)	-H	Phosphatidylethanolamine	(O-20:1_22:5)	804.591	C47 H83 O7 N1 P1	11.3337	0.133862	0.0578428	0.723321
POS	PE(O-20:3_22:1)	+H	Phosphatidylethanolamine	(O-20:3_22:1)	810.637	C47 H89 O7 N1 P1	11.7515	0.186692	0.06635	0.0882217
NEG	PE(O-20:3_22:5)	-H	Phosphatidylethanolamine	(O-20:3_22:5)	800.56	C47 H79 O7 N1 P1	10.4944	0.194031	0.0516479	0.965036
POS	PE(O-20:3_22:6)	+H	Phosphatidylethanolamine	(O-20:3_22:6)	800.559	C47 H79 O7 N1 P1	9.74547	-0.285104	0.418579	0.672292
NEG	PE(O-20:4_17:1)	-H	Phosphatidylethanolamine	(O-20:4_17:1)	736.529	C42 H75 O7 N1 P1	10.7061	-0.276605	0.0017396	1.12248
POS	PE(P-14:0_20:4)	+H	Phosphatidylethanolamine	(P-14:0_20:4)	696.496	C39 H71 O7 N1 P1	7.7331	-1.13874	0.0194638	1.66285
POS	PE(P-14:0_20:4)	+H	Phosphatidylethanolamine	(P-14:0_20:4)	696.496	C39 H71 O7 N1 P1	8.00482	-1.47721	1.13934e-06	2.38204
POS	PE(P-16:0_18:1)	+H	Phosphatidylethanolamine	(P-16:0_18:1)	702.543	C39 H77 O7 N1 P1	10.9985	-0.0865299	0.0628627	0.297725
POS	PE(P-16:0_18:2)	+H	Phosphatidylethanolamine	(P-16:0_18:2)	700.528	C39 H75 O7 N1 P1	10.5697	-0.137063	0.474226	1.09987
POS	PE(P-16:0_18:2)	+H	Phosphatidylethanolamine	(P-16:0_18:2)	700.528	C39 H75 O7 N1 P1	6.51123	-0.208121	0.760986	0.0238724
POS	PE(P-16:0_20:3)	+H	Phosphatidylethanolamine	(P-16:0_20:3)	726.543	C41 H77 O7 N1 P1	10.7101	-0.200503	0.896005	1.27186
POS	PE(P-16:0_20:4)	+H	Phosphatidylethanolamine	(P-16:0_20:4)	724.528	C41 H75 O7 N1 P1	10.2685	-0.190515	0.888777	1.04078
POS	PE(P-16:0_20:5)	+H	Phosphatidylethanolamine	(P-16:0_20:5)	722.512	C41 H73 O7 N1 P1	5.78052	0.0235785	0.000523209	0.570693
POS	PE(P-16:0_22:5)	+H	Phosphatidylethanolamine	(P-16:0_22:5)	750.543	C43 H77 O7 N1 P1	10.3338	-0.239141	0.131565	0.345378
POS	PE(P-16:0_22:5)	+H	Phosphatidylethanolamine	(P-16:0_22:5)	750.543	C43 H77 O7 N1 P1	10.6675	-0.0743829	0.218912	0.329965
POS	PE(P-16:0_22:6)	+H	Phosphatidylethanolamine	(P-16:0_22:6)	748.528	C43 H75 O7 N1 P1	9.44373	-0.55328	0.0753488	1.28436
POS	PE(P-16:1_18:1)	+H	Phosphatidylethanolamine	(P-16:1_18:1)	700.528	C39 H75 O7 N1 P1	8.34887	-0.483421	0.4953	1.17423
POS	PE(P-16:1_22:6)	+H	Phosphatidylethanolamine	(P-16:1_22:6)	746.512	C43 H73 O7 N1 P1	7.68271	-0.36697	0.0356152	1.32804
POS	PE(P-18:0_17:1)	+H	Phosphatidylethanolamine	(P-18:0_17:1)	716.559	C40 H79 O7 N1 P1	11.2024	-0.4438	0.339086	1.06669
POS	PE(P-18:0_18:1)	+H	Phosphatidylethanolamine	(P-18:0_18:1)	730.575	C41 H81 O7 N1 P1	11.3964	-0.177862	0.243178	0.083698
POS	PE(P-18:0_20:0)	+H	Phosphatidylethanolamine	(P-18:0_20:0)	760.621	C43 H87 O7 N1 P1	12.1456	-0.301077	0.61017	1.53044
POS	PE(P-18:0_22:1)	+H	Phosphatidylethanolamine	(P-18:0_22:1)	786.637	C45 H89 O7 N1 P1	12.1082	-0.133927	0.553375	0.572469
POS	PE(P-18:0_22:2)	+H	Phosphatidylethanolamine	(P-18:0_22:2)	784.621	C45 H87 O7 N1 P1	11.7516	-0.0783106	0.0524653	0.771948
POS	PE(P-18:0_22:3)	+H	Phosphatidylethanolamine	(P-18:0_22:3)	782.606	C45 H85 O7 N1 P1	11.3562	-0.0472434	0.0846869	0.863687
POS	PE(P-18:0_22:4)	+H	Phosphatidylethanolamine	(P-18:0_22:4)	780.59	C45 H83 O7 N1 P1	11.2465	-0.0149076	0.0595547	0.785113
POS	PE(P-18:0_22:5)	+H	Phosphatidylethanolamine	(P-18:0_22:5)	778.575	C45 H81 O7 N1 P1	10.9608	-0.33079	0.931379	1.03389
POS	PE(P-18:0_22:5)	+H	Phosphatidylethanolamine	(P-18:0_22:5)	778.575	C45 H81 O7 N1 P1	7.74352	-0.0334465	0.0215717	0.199079
POS	PE(P-18:1_18:1)	+H	Phosphatidylethanolamine	(P-18:1_18:1)	728.559	C41 H79 O7 N1 P1	11.0068	-0.1168	0.150936	0.155259
POS	PE(P-18:1_18:2)	+H	Phosphatidylethanolamine	(P-18:1_18:2)	726.543	C41 H77 O7 N1 P1	10.5379	-0.238243	0.688499	1.07285
POS	PE(P-18:2_18:3)	+H	Phosphatidylethanolamine	(P-18:2_18:3)	722.512	C41 H73 O7 N1 P1	7.73	-1.03161	1.13638e-06	2.67121
POS	PE(P-18:2_20:4)	+H	Phosphatidylethanolamine	(P-18:2_20:4)	748.528	C43 H75 O7 N1 P1	8.47731	-0.33945	0.0861685	1.45117
POS	PE(P-18:2_20:5)	+H	Phosphatidylethanolamine	(P-18:2_20:5)	746.512	C43 H73 O7 N1 P1	7.23424	-0.666839	0.00247743	1.67987
POS	PE(P-18:2_22:6)	+H	Phosphatidylethanolamine	(P-18:2_22:6)	772.528	C45 H75 O7 N1 P1	7.86282	-0.626742	0.109789	0.823882
POS	PE(P-20:0_18:1)	+H	Phosphatidylethanolamine	(P-20:0_18:1)	758.606	C43 H85 O7 N1 P1	11.7501	-0.0967496	0.242515	0.39653
POS	PE(P-20:0_22:5)	+H	Phosphatidylethanolamine	(P-20:0_22:5)	806.606	C47 H85 O7 N1 P1	11.333	-0.119991	0.884587	0.872726
POS	PE(P-20:0_22:6)	+H	Phosphatidylethanolamine	(P-20:0_22:6)	804.59	C47 H83 O7 N1 P1	11.2224	0.289924	0.00215361	0.87852
POS	PE(P-20:1_22:5)	+H	Phosphatidylethanolamine	(P-20:1_22:5)	804.59	C47 H83 O7 N1 P1	10.8978	0.00142204	0.0296645	0.540505
POS	PE(P-20:3_20:4)	+H	Phosphatidylethanolamine	(P-20:3_20:4)	774.543	C45 H77 O7 N1 P1	8.95927	-0.144641	0.644964	0.831798
NEG	PEt(16:0_18:2)	-H	Phosphatidylethanol	(16:0_18:2)	699.497	C39 H72 O8 N0 P1	8.92888	-0.0476773	0.550137	0.319149
NEG	PEt(16:0_20:4)	-H	Phosphatidylethanol	(16:0_20:4)	723.497	C41 H72 O8 N0 P1	8.4962	0.191674	0.882802	0.530436
NEG	PEt(18:0_18:1)	-H	Phosphatidylethanol	(18:0_18:1)	729.544	C41 H78 O8 N0 P1	11.0535	-0.0179266	0.749115	0.722473
NEG	PEt(18:0_18:2)	-H	Phosphatidylethanol	(18:0_18:2)	727.528	C41 H76 O8 N0 P1	10.696	-0.845713	0.0016983	0.932973
NEG	PG(16:0_18:1)	-H	Phosphatidylglycerol	(16:0_18:1)	747.518	C40 H76 O10 N0 P1	9.44359	-0.2426	0.004717	1.2868
NEG	PG(16:0_18:2)	-H	Phosphatidylglycerol	(16:0_18:2)	745.503	C40 H74 O10 N0 P1	7.88109	0.0510634	0.111785	0.226527
NEG	PG(16:0_20:4)	-H	Phosphatidylglycerol	(16:0_20:4)	769.503	C42 H74 O10 N0 P1	7.55372	0.164109	0.00824708	1.32474
POS	PG(17:0_17:0)	+H	Phosphatidylglycerol	(17:0_17:0)	751.548	C40 H80 O10 N0 P1	10.3682	0.0119399	0.0117839	0.227785
NEG	PG(18:0_18:1)	-H	Phosphatidylglycerol	(18:0_18:1)	775.549	C42 H80 O10 N0 P1	10.8246	-0.0769075	0.0503637	0.912891
NEG	PG(18:0_20:2)	-H	Phosphatidylglycerol	(18:0_20:2)	801.565	C44 H82 O10 N0 P1	10.839	-0.265515	0.0538265	0.536422
NEG	PG(18:0_20:4)	-H	Phosphatidylglycerol	(18:0_20:4)	797.534	C44 H78 O10 N0 P1	9.50102	0.245218	0.0619947	0.368673
NEG	PG(18:1_18:2)	-H	Phosphatidylglycerol	(18:1_18:2)	771.518	C42 H76 O10 N0 P1	7.84335	-0.271635	0.0488883	0.894131
NEG	PG(18:2_18:2)	-H	Phosphatidylglycerol	(18:2_18:2)	769.503	C42 H74 O10 N0 P1	6.7215	-0.529728	0.0458448	1.34797
NEG	phSM(t18:0_18:2)	+HCOO	Sphingomyelin, phytosphingosine	(t18:0_18:2)	805.571	C42 H82 O10 N2 P1	9.074	0.101646	0.450844	0.523903
NEG	phSM(t18:1_16:0)	+HCOO	Sphingomyelin, phytosphingosine	(t18:1_16:0)	779.556	C40 H80 O10 N2 P1	5.91105	-0.513472	0.00270135	2.05856
NEG	PI(10:2CHO_18:0)	-H	Phosphatidylinositol	(10:2CHO_18:0)	763.404	C37 H64 O14 N0 P1	3.78017	-1.02848	0.0587565	0.0797221
NEG	PI(13:3CHO_18:0)	-H	Phosphatidylinositol	(13:3CHO_18:0)	803.435	C40 H68 O14 N0 P1	4.037	0.543284	0.096557	0.791797
POS	PI(16:0_18:1)	+Na	Phosphatidylinositol	(16:0_18:1)	859.531	C43 H81 O13 N0 P1 Na1	7.23849	-0.361301	0.440198	0.917385
NEG	PI(16:0_18:2)	-H	Phosphatidylinositol	(16:0_18:2)	833.519	C43 H78 O13 N0 P1	7.53432	-0.207958	0.582836	0.708536
POS	PI(16:0_20:3)	+NH4	Phosphatidylinositol	(16:0_20:3)	878.575	C45 H85 O13 N1 P1	7.93587	-0.403743	0.599616	0.827226
NEG	PI(16:0_20:4)	-H	Phosphatidylinositol	(16:0_20:4)	857.519	C45 H78 O13 N0 P1	7.25132	-0.102772	0.258376	0.592019
NEG	PI(16:0_22:4)	-H	Phosphatidylinositol	(16:0_22:4)	885.55	C47 H82 O13 N0 P1	8.52018	0.28735	0.0235317	1.6673
NEG	PI(16:0_22:6)	-H	Phosphatidylinositol	(16:0_22:6)	881.519	C47 H78 O13 N0 P1	6.93535	0.104325	0.0891328	0.221189
NEG	PI(17:0_18:2)	-H	Phosphatidylinositol	(17:0_18:2)	847.534	C44 H80 O13 N0 P1	8.44245	-0.453985	0.344765	1.11579
NEG	PI(17:0_20:4)	-H	Phosphatidylinositol	(17:0_20:4)	871.534	C46 H80 O13 N0 P1	8.10204	-0.4292	0.0729126	0.852403
NEG	PI(18:0_14:0)	-H	Phosphatidylinositol	(18:0_14:0)	809.519	C41 H78 O13 N0 P1	9.75247	0.123807	0.402545	0.37154
NEG	PI(18:0_14:1)	-H	Phosphatidylinositol	(18:0_14:1)	807.503	C41 H76 O13 N0 P1	7.985	0.0921378	0.0458169	1.43108
NEG	PI(18:0_16:0)	-H	Phosphatidylinositol	(18:0_16:0)	837.55	C43 H82 O13 N0 P1	9.31577	0.150192	0.165092	0.702706
NEG	PI(18:0_16:0)	-H	Phosphatidylinositol	(18:0_16:0)	837.55	C43 H82 O13 N0 P1	10.2819	-0.0326737	0.194568	0.40599
POS	PI(18:0_16:0)	+Na	Phosphatidylinositol	(18:0_16:0)	861.546	C43 H83 O13 N0 P1 Na1	7.931	-0.498539	0.600084	1.07609
NEG	PI(18:0_16:1)	-H	Phosphatidylinositol	(18:0_16:1)	835.534	C43 H80 O13 N0 P1	8.66271	-0.534933	0.148545	1.26559
NEG	PI(18:0_16:1)	-H	Phosphatidylinositol	(18:0_16:1)	835.534	C43 H80 O13 N0 P1	10.7772	0.173227	0.859703	0.132215
NEG	PI(18:0_18:0)	-H	Phosphatidylinositol	(18:0_18:0)	865.581	C45 H86 O13 N0 P1	11.1254	-0.205956	0.235414	0.846182
POS	PI(18:0_18:0)	+Na	Phosphatidylinositol	(18:0_18:0)	889.578	C45 H87 O13 N0 P1 Na1	10.079	-0.431432	0.279384	1.60685
POS	PI(18:0_18:1)	+Na	Phosphatidylinositol	(18:0_18:1)	887.562	C45 H85 O13 N0 P1 Na1	9.08168	-0.397394	0.04101	1.56544
NEG	PI(18:0_18:1)	-H	Phosphatidylinositol	(18:0_18:1)	863.566	C45 H84 O13 N0 P1	10.722	-0.119881	0.105987	1.08924
NEG	PI(18:0_18:2)	-H	Phosphatidylinositol	(18:0_18:2)	861.55	C45 H82 O13 N0 P1	9.5022	-0.228579	0.411179	0.982868
NEG	PI(18:0_18:3)	-H	Phosphatidylinositol	(18:0_18:3)	859.534	C45 H80 O13 N0 P1	4.14741	0.26972	0.0269926	1.8347
NEG	PI(18:0_20:2)	-H	Phosphatidylinositol	(18:0_20:2)	889.581	C47 H86 O13 N0 P1	10.7706	-0.0228589	0.995825	0.282216
NEG	PI(18:0_20:3)	-H	Phosphatidylinositol	(18:0_20:3)	887.566	C47 H84 O13 N0 P1	10.1057	-0.225854	0.4907	0.247065
POS	PI(18:0_20:3)	+Na	Phosphatidylinositol	(18:0_20:3)	911.562	C47 H85 O13 N0 P1 Na1	8.44356	-0.828876	0.00352615	2.08567
NEG	PI(18:0_20:4)	-H	Phosphatidylinositol	(18:0_20:4)	885.55	C47 H82 O13 N0 P1	9.11053	-0.266027	0.00168019	1.61818
NEG	PI(18:0_20:5)	-H	Phosphatidylinositol	(18:0_20:5)	883.534	C47 H80 O13 N0 P1	7.71812	-0.441272	0.0175984	1.25809
NEG	PI(18:0_22:3)	-H	Phosphatidylinositol	(18:0_22:3)	915.597	C49 H88 O13 N0 P1	4.871	0.384643	0.00227872	2.20806
NEG	PI(18:0_22:4)	-H	Phosphatidylinositol	(18:0_22:4)	913.581	C49 H86 O13 N0 P1	10.5595	-0.242075	0.285466	1.23344
POS	PI(18:0_22:5)	+NH4	Phosphatidylinositol	(18:0_22:5)	930.607	C49 H89 O13 N1 P1	9.07327	-1.22023	0.00774608	1.64799
NEG	PI(18:0_22:6)	-H	Phosphatidylinositol	(18:0_22:6)	909.55	C49 H82 O13 N0 P1	8.47327	-0.501641	6.83703e-05	2.09093
NEG	PI(18:0_8:0)	-H	Phosphatidylinositol	(18:0_8:0)	725.425	C35 H66 O13 N0 P1	3.5729	0.0911325	0.366327	1.12579
POS	PI(18:1_18:1)	+Na	Phosphatidylinositol	(18:1_18:1)	885.546	C45 H83 O13 N0 P1 Na1	7.30137	-0.460464	0.366415	1.18594
NEG	PI(18:1_18:2)	-H	Phosphatidylinositol	(18:1_18:2)	859.534	C45 H80 O13 N0 P1	7.6413	-0.506711	0.00177363	2.38453
NEG	PI(18:1_20:4)	-H	Phosphatidylinositol	(18:1_20:4)	883.534	C47 H80 O13 N0 P1	7.31896	-0.296292	0.00285999	1.4403
NEG	PI(18:1_22:4)	-H	Phosphatidylinositol	(18:1_22:4)	911.566	C49 H84 O13 N0 P1	8.56907	-0.425803	0.0606367	1.3226
NEG	PI(18:2_20:4)	-H	Phosphatidylinositol	(18:2_20:4)	881.519	C47 H78 O13 N0 P1	6.23584	-0.544569	0.0111011	1.44294
NEG	PI(18:2+OO_16:0)	-H	Phosphatidylinositol	(18:2+OO_16:0)	865.508	C43 H78 O15 N0 P1	4.06172	-0.409921	0.210832	1.15299
NEG	PI(18:2+OO_18:0)	-H	Phosphatidylinositol	(18:2+OO_18:0)	893.54	C45 H82 O15 N0 P1	4.68012	-0.802113	0.350463	0.831093
NEG	PI(18:2+OO_18:0)	-H	Phosphatidylinositol	(18:2+OO_18:0)	893.54	C45 H82 O15 N0 P1	4.54789	-1.27317	0.882145	0.524627
NEG	PI(18:3_18:2)	-H	Phosphatidylinositol	(18:3_18:2)	855.503	C45 H76 O13 N0 P1	5.772	-0.478461	0.000799136	1.34265
NEG	PI(18:3+O_18:0)	-H	Phosphatidylinositol	(18:3+O_18:0)	875.529	C45 H80 O14 N0 P1	5.38586	-0.382622	0.80397	0.667982
NEG	PI(18:3+OO_18:0)	-H	Phosphatidylinositol	(18:3+OO_18:0)	891.524	C45 H80 O15 N0 P1	4.72097	-1.06062	0.273903	0.305199
NEG	PI(18:3+OO_18:0)	-H	Phosphatidylinositol	(18:3+OO_18:0)	891.524	C45 H80 O15 N0 P1	4.83795	-0.409471	0.807097	0.650895
NEG	PI(20:3_18:2)	-H	Phosphatidylinositol	(20:3_18:2)	883.534	C47 H80 O13 N0 P1	6.928	0.258248	0.00587529	2.01852
NEG	PI(20:4+OO_18:0)	-H	Phosphatidylinositol	(20:4+OO_18:0)	917.54	C47 H82 O15 N0 P1	4.94683	-0.329706	0.294913	0.584738
NEG	PI(20:4+OO_18:0)	-H	Phosphatidylinositol	(20:4+OO_18:0)	917.54	C47 H82 O15 N0 P1	5.55057	-0.372373	0.0530223	1.46969
NEG	PI(20:4+Ox_18:0)	-H	Phosphatidylinositol	(20:4+Ox_18:0)	899.529	C47 H80 O14 N0 P1	5.41887	-0.202186	0.242421	0.924619
NEG	PI(20:5+3O_16:0)	-H	Phosphatidylinositol	(20:5+3O_16:0)	903.488	C45 H76 O16 N0 P1	3.89846	-0.534637	0.147891	1.11108
NEG	PI(20:5+3O_18:0)	-H	Phosphatidylinositol	(20:5+3O_18:0)	931.519	C47 H80 O16 N0 P1	4.35537	-0.634512	0.0230791	1.21068
NEG	PI(20:5+3O_18:0)	-H	Phosphatidylinositol	(20:5+3O_18:0)	931.519	C47 H80 O16 N0 P1	4.8284	-1.12748	0.837227	0.509469
NEG	PI(20:5+3O_18:0)	-H	Phosphatidylinositol	(20:5+3O_18:0)	931.519	C47 H80 O16 N0 P1	4.0495	-0.583796	0.989426	0.0166575
NEG	PI(20:5+3O_18:0)	-H	Phosphatidylinositol	(20:5+3O_18:0)	931.519	C47 H80 O16 N0 P1	4.57872	0.144138	0.0864221	0.641558
NEG	PI(20:5+4O_18:0)	-H	Phosphatidylinositol	(20:5+4O_18:0)	947.514	C47 H80 O17 N0 P1	3.99937	-1.36062	0.0149505	0.895534
NEG	PI(22:5+4O_16:1)	-H	Phosphatidylinositol	(22:5+4O_16:1)	945.498	C47 H78 O17 N0 P1	4.12699	-0.279305	3.56433e-05	2.28076
NEG	PI(22:5+4O_22:6)	-H	Phosphatidylinositol	(22:5+4O_22:6)	1019.51	C53 H80 O17 N0 P1	7.33	-0.672741	0.032993	1.33123
NEG	PI(22:6+4O_18:2)	-H	Phosphatidylinositol	(22:6+4O_18:2)	969.498	C49 H78 O17 N0 P1	7.52792	0.00174116	0.952561	0.0774678
NEG	PI(26:1_14:2)	-H	Phosphatidylinositol	(26:1_14:2)	915.597	C49 H88 O13 N0 P1	6.239	-0.428675	0.000203566	0.56784
NEG	PI(31:0_18:0)	-H	Phosphatidylinositol	(31:0_18:0)	1047.78	C58 H112 O13 N0 P1	12.2019	0.389816	0.156573	0.71282
NEG	PI(5:0CHO_18:0)	-H	Phosphatidylinositol	(5:0CHO_18:0)	697.357	C32 H58 O14 N0 P1	3.52898	-0.572572	0.00265459	1.92755
NEG	PI(O-14:0_18:0)	-H	Phosphatidylinositol	(O-14:0_18:0)	795.539	C41 H80 O12 N0 P1	11.0324	0.168327	0.941862	0.225424
NEG	PI(O-18:1_20:4)	-H	Phosphatidylinositol	(O-18:1_20:4)	869.555	C47 H82 O12 N0 P1	8.18488	-0.619784	0.020793	1.80163
POS	PS(16:0_18:1)	+Na	Phosphatidylserine	(16:0_18:1)	784.51	C40 H76 O10 N1 P1 Na1	7.67441	0.100757	0.183906	0.509502
NEG	PS(16:0_18:1)	-H	Phosphatidylserine	(16:0_18:1)	760.513	C40 H75 O10 N1 P1	9.28144	-0.00587399	0.362032	0.351815
POS	PS(16:0_18:2)	+H	Phosphatidylserine	(16:0_18:2)	760.512	C40 H75 O10 N1 P1	7.68514	0.11874	0.587434	0.0970981
POS	PS(16:0_20:4)	+H	Phosphatidylserine	(16:0_20:4)	784.512	C42 H75 O10 N1 P1	7.38291	-0.235741	0.798648	0.954992
POS	PS(16:0_22:6)	+H	Phosphatidylserine	(16:0_22:6)	808.512	C44 H75 O10 N1 P1	6.92704	-0.383555	0.321926	0.646001
NEG	PS(16:0_6:0)	-H	Phosphatidylserine	(16:0_6:0)	594.341	C28 H53 O10 N1 P1	3.35776	-0.250362	0.0989979	1.09455
POS	PS(17:0_20:3)	+Na	Phosphatidylserine	(17:0_20:3)	822.526	C43 H78 O10 N1 P1 Na1	7.71808	-0.83835	0.0359163	1.43926
POS	PS(17:0_22:6)	+H	Phosphatidylserine	(17:0_22:6)	822.528	C45 H77 O10 N1 P1	7.70149	-0.825183	0.0172481	1.3509
POS	PS(18:0_16:0)	+Na	Phosphatidylserine	(18:0_16:0)	786.526	C40 H78 O10 N1 P1 Na1	7.71987	0.0926553	0.496589	0.577188
POS	PS(18:0_18:1)	+Na	Phosphatidylserine	(18:0_18:1)	812.541	C42 H80 O10 N1 P1 Na1	4.53932	-0.0287776	0.450105	0.137182
POS	PS(18:0_18:1)	+Na	Phosphatidylserine	(18:0_18:1)	812.541	C42 H80 O10 N1 P1 Na1	4.39381	-0.140418	0.980785	0.417804
NEG	PS(18:0_20:3)	-H	Phosphatidylserine	(18:0_20:3)	812.545	C44 H79 O10 N1 P1	11.2059	0.219887	0.225188	1.87133
POS	PS(18:0_20:4)	+H	Phosphatidylserine	(18:0_20:4)	812.544	C44 H79 O10 N1 P1	9.27689	-0.145132	0.0607599	0.500275
NEG	PS(18:0_20:5)	-H	Phosphatidylserine	(18:0_20:5)	808.513	C44 H75 O10 N1 P1	9.74888	0.214242	0.0312788	1.41528
POS	PS(18:0_22:4)	+H	Phosphatidylserine	(18:0_22:4)	840.575	C46 H83 O10 N1 P1	10.6366	0.145912	0.100024	0.20995
POS	PS(18:0_22:5)	+H	Phosphatidylserine	(18:0_22:5)	838.559	C46 H81 O10 N1 P1	9.27328	0.317269	0.133386	0.531936
POS	PS(18:0_22:5)	+H	Phosphatidylserine	(18:0_22:5)	838.559	C46 H81 O10 N1 P1	10.2382	0.0554787	0.108461	0.32563
POS	PS(18:0_22:6)	+H	Phosphatidylserine	(18:0_22:6)	836.544	C46 H79 O10 N1 P1	8.64758	-0.331011	0.446206	1.00064
POS	PS(18:1_18:1)	+Na	Phosphatidylserine	(18:1_18:1)	810.526	C42 H78 O10 N1 P1 Na1	7.91671	-0.42729	0.146079	1.36741
NEG	PS(18:1_18:2)	-H	Phosphatidylserine	(18:1_18:2)	784.513	C42 H75 O10 N1 P1	10.79	0.385198	0.00808944	1.63757
POS	PS(18:1_18:2)	+H	Phosphatidylserine	(18:1_18:2)	786.528	C42 H77 O10 N1 P1	7.72779	0.0818555	0.646466	0.508435
POS	PS(18:1_20:3)	+Na	Phosphatidylserine	(18:1_20:3)	834.526	C44 H78 O10 N1 P1 Na1	6.92993	-0.465913	0.101066	1.08242
POS	PS(18:1_20:3)	+Na	Phosphatidylserine	(18:1_20:3)	834.526	C44 H78 O10 N1 P1 Na1	7.68748	-0.505614	0.124067	0.882028
POS	PS(18:1_20:4)	+H	Phosphatidylserine	(18:1_20:4)	810.528	C44 H77 O10 N1 P1	7.68224	-0.121258	0.963794	1.14967
POS	PS(18:1_20:4)	+H	Phosphatidylserine	(18:1_20:4)	810.528	C44 H77 O10 N1 P1	7.91469	-0.435793	0.762204	0.542353
POS	PS(18:1_20:4)	+H	Phosphatidylserine	(18:1_20:4)	810.528	C44 H77 O10 N1 P1	7.43987	-0.335143	0.457679	0.309674
POS	PS(18:1_22:4)	+Na	Phosphatidylserine	(18:1_22:4)	860.541	C46 H80 O10 N1 P1 Na1	7.22908	-0.438672	0.684003	1.45825
POS	PS(18:1_22:6)	+H	Phosphatidylserine	(18:1_22:6)	834.528	C46 H77 O10 N1 P1	7.67651	-0.122556	0.229532	0.898049
NEG	PS(18:2_18:2)	-H	Phosphatidylserine	(18:2_18:2)	782.498	C42 H73 O10 N1 P1	9.64873	0.169043	0.122447	1.09732
POS	PS(18:2_18:2)	+H	Phosphatidylserine	(18:2_18:2)	784.512	C42 H75 O10 N1 P1	7.68816	-0.0249736	0.0870837	0.611151
NEG	PS(18:2_20:4)	-H	Phosphatidylserine	(18:2_20:4)	806.498	C44 H73 O10 N1 P1	9.20772	0.364912	0.00292621	2.29184
POS	PS(18:2_20:4)	+H	Phosphatidylserine	(18:2_20:4)	808.512	C44 H75 O10 N1 P1	6.32282	-0.261444	0.397318	1.12207
NEG	PS(18:3_18:2)	-H	Phosphatidylserine	(18:3_18:2)	780.482	C42 H71 O10 N1 P1	8.11792	0.32492	0.00151421	1.92087
POS	PS(19:0_20:3)	+Na	Phosphatidylserine	(19:0_20:3)	850.557	C45 H82 O10 N1 P1 Na1	9.749	-0.525086	0.0742462	0.836547
POS	PS(20:2_20:2)	+Na	Phosphatidylserine	(20:2_20:2)	862.557	C46 H82 O10 N1 P1 Na1	7.6633	0.205404	0.0247323	1.47487
NEG	PS(20:2_22:4)	-H	Phosphatidylserine	(20:2_22:4)	862.56	C48 H81 O10 N1 P1	11.0625	0.461591	2.00976e-05	2.59194
POS	PS(20:2_22:5)	+H	Phosphatidylserine	(20:2_22:5)	862.559	C48 H81 O10 N1 P1	7.64844	0.354746	0.0297385	0.792149
NEG	PS(20:2_22:6)	-H	Phosphatidylserine	(20:2_22:6)	858.529	C48 H77 O10 N1 P1	7.25092	-0.26207	0.0985227	0.218805
NEG	PS(20:3_20:3)	-H	Phosphatidylserine	(20:3_20:3)	834.529	C46 H77 O10 N1 P1	10.7696	-0.139043	0.941386	0.112022
NEG	PS(20:3_20:4)	-H	Phosphatidylserine	(20:3_20:4)	832.513	C46 H75 O10 N1 P1	9.32988	-0.0324425	0.0415756	1.44369
NEG	PS(20:4_20:4)	-H	Phosphatidylserine	(20:4_20:4)	830.498	C46 H73 O10 N1 P1	7.66182	0.00676456	0.987905	0.801831
POS	PS(20:4_20:4)	+H	Phosphatidylserine	(20:4_20:4)	832.512	C46 H75 O10 N1 P1	6.06073	-0.228612	0.158292	1.44131
POS	PS(20:4_22:6)	+H	Phosphatidylserine	(20:4_22:6)	856.512	C48 H75 O10 N1 P1	5.75103	-0.537946	4.72151e-05	2.37715
NEG	PS(20:4+OO_18:0)	-H	Phosphatidylserine	(20:4+OO_18:0)	842.519	C44 H77 O12 N1 P1	5.31784	0.204943	0.132901	0.105787
NEG	PS(20:5_18:2)	-H	Phosphatidylserine	(20:5_18:2)	804.482	C44 H71 O10 N1 P1	7.78728	-0.0668209	0.937843	0.880365
NEG	PS(20:5+3O_18:0)	-H	Phosphatidylserine	(20:5+3O_18:0)	856.498	C44 H75 O13 N1 P1	4.40971	-0.102976	0.575932	0.000971033
NEG	PS(20:5+4O_18:0)	-H	Phosphatidylserine	(20:5+4O_18:0)	872.493	C44 H75 O14 N1 P1	4.05162	0.164701	0.0135653	0.308243
NEG	PS(22:1_20:4)	-H	Phosphatidylserine	(22:1_20:4)	864.576	C48 H83 O10 N1 P1	10.7235	-0.133411	0.0745344	1.25175
NEG	PS(22:5+3O_18:0)	-H	Phosphatidylserine	(22:5+3O_18:0)	884.529	C46 H79 O13 N1 P1	5.18486	-0.0808099	0.681098	0.0448009
NEG	PS(4:0_16:0)	-H	Phosphatidylserine	(4:0_16:0)	566.31	C26 H49 O10 N1 P1	3.13747	0.323531	0.0067506	0.934612
NEG	PS(4:0_18:0)	-H	Phosphatidylserine	(4:0_18:0)	594.341	C28 H53 O10 N1 P1	3.81792	-0.975056	0.0262203	1.64655
NEG	PS(4:0CHO_18:0)	-H	Phosphatidylserine	(4:0CHO_18:0)	608.321	C28 H51 O11 N1 P1	3.5327	-0.225347	0.187391	0.760084
NEG	PS(5:0CHO_18:0)	-H	Phosphatidylserine	(5:0CHO_18:0)	622.336	C29 H53 O11 N1 P1	3.5883	0.0901572	0.211933	0.198401
NEG	PS(6:1CHO_18:0)	-H	Phosphatidylserine	(6:1CHO_18:0)	634.336	C30 H53 O11 N1 P1	3.60649	-0.167562	0.699518	0.737867
NEG	PS(7:1CHO_18:0)	-H	Phosphatidylserine	(7:1CHO_18:0)	648.352	C31 H55 O11 N1 P1	3.71663	-0.157631	0.0411964	0.0303448
POS	PS(O-18:2_18:2)	+H	Phosphatidylserine	(O-18:2_18:2)	770.533	C42 H77 O9 N1 P1	7.62485	-1.26243	0.0826582	0.556743
POS	PS(O-20:4_18:1)	+H	Phosphatidylserine	(O-20:4_18:1)	796.549	C44 H79 O9 N1 P1	7.6646	0.6473	0.0544213	0.495927
POS	SM(d17:0_17:0)	+Na	Sphingomyelin	(d17:0_17:0)	727.572	C39 H81 O6 N2 P1 Na1	9.43523	0.128214	0.0159546	0.6753
POS	SM(d18:0_16:1)	+Na	Sphingomyelin	(d18:0_16:1)	725.557	C39 H79 O6 N2 P1 Na1	8.96014	-0.232095	0.668391	0.0844459
POS	SM(d18:0_16:1)	+Na	Sphingomyelin	(d18:0_16:1)	725.557	C39 H79 O6 N2 P1 Na1	10.2629	-0.388338	0.941542	1.00101
POS	SM(d18:0_18:2)	+H	Sphingomyelin	(d18:0_18:2)	729.591	C41 H82 O6 N2 P1	9.10848	-0.380699	0.419001	0.602085
POS	SM(d18:0_20:1)	+Na	Sphingomyelin	(d18:0_20:1)	781.619	C43 H87 O6 N2 P1 Na1	11.1243	0.129408	0.488776	0.0253396
POS	SM(d18:0_22:4)	+H	Sphingomyelin	(d18:0_22:4)	781.622	C45 H86 O6 N2 P1	11.1386	0.129408	0.488776	0.0253396
POS	SM(d18:1_12:0)	+H	Sphingomyelin	(d18:1_12:0)	647.512	C35 H72 O6 N2 P1	5.52848	-0.573725	0.318721	1.37998
POS	SM(d18:1_13:0)	+H	Sphingomyelin	(d18:1_13:0)	661.528	C36 H74 O6 N2 P1	8.93774	-0.177193	0.645667	0.763389
POS	SM(d18:1_13:0)	+H	Sphingomyelin	(d18:1_13:0)	661.528	C36 H74 O6 N2 P1	6.10038	-0.600718	0.000523364	2.12731
POS	SM(d18:1_14:0)	+H	Sphingomyelin	(d18:1_14:0)	675.544	C37 H76 O6 N2 P1	6.78546	-0.376313	0.651976	1.11651
POS	SM(d18:1_15:0)	+H	Sphingomyelin	(d18:1_15:0)	689.559	C38 H78 O6 N2 P1	7.62303	-0.256583	0.652424	1.13126
POS	SM(d18:1_15:1)	+H	Sphingomyelin	(d18:1_15:1)	687.544	C38 H76 O6 N2 P1	6.90548	-0.1975	0.41701	1.17383
POS	SM(d18:1_16:0)	+Na	Sphingomyelin	(d18:1_16:0)	725.557	C39 H79 O6 N2 P1 Na1	8.58194	0.414311	0.0540134	1.4426
POS	SM(d18:1_16:1)	+H	Sphingomyelin	(d18:1_16:1)	701.559	C39 H78 O6 N2 P1	6.92954	-0.150555	0.650674	0.823371
POS	SM(d18:1_16:1)	+Na	Sphingomyelin	(d18:1_16:1)	723.541	C39 H77 O6 N2 P1 Na1	7.16878	-0.335249	0.824856	1.15038
POS	SM(d18:1_21:0)	+Na	Sphingomyelin	(d18:1_21:0)	795.635	C44 H89 O6 N2 P1 Na1	11.3177	-0.242445	0.616953	1.00673
POS	SM(d18:1_21:1)	+H	Sphingomyelin	(d18:1_21:1)	771.637	C44 H88 O6 N2 P1	11.5388	-0.0780356	0.177657	0.0482893
POS	SM(d18:1_21:2)	+H	Sphingomyelin	(d18:1_21:2)	769.622	C44 H86 O6 N2 P1	11.1782	0.0067458	0.0332054	0.0619019
POS	SM(d18:1_22:2)	+H	Sphingomyelin	(d18:1_22:2)	783.637	C45 H88 O6 N2 P1	11.2802	0.105149	0.00663791	1.52216
POS	SM(d18:1_23:0)	+Na	Sphingomyelin	(d18:1_23:0)	823.666	C46 H93 O6 N2 P1 Na1	11.7053	-0.062513	0.586035	0.219088
POS	SM(d18:1_23:1)	+H	Sphingomyelin	(d18:1_23:1)	799.669	C46 H92 O6 N2 P1	11.3318	-0.404288	0.198478	1.47744
POS	SM(d18:1_24:0)	+Na	Sphingomyelin	(d18:1_24:0)	837.682	C47 H95 O6 N2 P1 Na1	12.0058	0.165652	0.0772061	0.944193
POS	SM(d18:1_24:2)	+H	Sphingomyelin	(d18:1_24:2)	811.669	C47 H92 O6 N2 P1	11.3305	0.0686285	0.31926	0.0189105
POS	SM(d18:1_24:2)	+H	Sphingomyelin	(d18:1_24:2)	811.669	C47 H92 O6 N2 P1	11.666	-0.0815251	0.376146	0.555965
POS	SM(d18:1_24:3)	+H	Sphingomyelin	(d18:1_24:3)	809.653	C47 H90 O6 N2 P1	11.5356	0.153511	0.00657243	1.1133
POS	SM(d18:1_24:4)	+H	Sphingomyelin	(d18:1_24:4)	807.637	C47 H88 O6 N2 P1	11.1469	0.171625	0.0581456	0.8871
POS	SM(d18:2_14:0)	+H	Sphingomyelin	(d18:2_14:0)	673.528	C37 H74 O6 N2 P1	5.80041	-0.235299	0.448531	0.700724
POS	SM(d18:2_14:0)	+Na	Sphingomyelin	(d18:2_14:0)	695.51	C37 H73 O6 N2 P1 Na1	5.63983	-0.313844	0.347231	0.871652
POS	SM(d18:2_15:0)	+H	Sphingomyelin	(d18:2_15:0)	687.544	C38 H76 O6 N2 P1	6.27359	-0.310855	0.909547	0.76505
POS	SM(d20:0_16:0)	+H	Sphingomyelin	(d20:0_16:0)	733.622	C41 H86 O6 N2 P1	10.8539	-0.0680858	0.0247405	0.721522
POS	SM(d20:1_16:0)	+Na	Sphingomyelin	(d20:1_16:0)	753.588	C41 H83 O6 N2 P1 Na1	10.6405	0.12361	0.0688953	0.415949
POS	SM(d20:1_18:3)	+H	Sphingomyelin	(d20:1_18:3)	753.591	C43 H82 O6 N2 P1	10.6605	0.123564	0.0688315	0.416015
POS	SM(t18:0_16:0)	+Na	Sphingomyelin	(t18:0_16:0)	743.567	C39 H81 O7 N2 P1 Na1	7.63644	-0.659726	0.0289533	1.29614
POS	SM(t18:0_16:1)	+H	Sphingomyelin	(t18:0_16:1)	719.57	C39 H80 O7 N2 P1	7.71746	-0.0377205	0.716228	0.244088
POS	SM(t18:0_16:1)	+H	Sphingomyelin	(t18:0_16:1)	719.57	C39 H80 O7 N2 P1	6.19451	-0.497565	0.0302808	1.29521
POS	SM(t18:0_17:1)	+H	Sphingomyelin	(t18:0_17:1)	733.585	C40 H82 O7 N2 P1	6.90629	-0.681107	0.0718762	1.88292
POS	SM(t18:0_18:1)	+H	Sphingomyelin	(t18:0_18:1)	747.601	C41 H84 O7 N2 P1	7.71897	-0.217038	0.648905	0.645635
POS	SM(t18:0_18:3)	+H	Sphingomyelin	(t18:0_18:3)	743.57	C41 H80 O7 N2 P1	4.7929	-0.270345	0.142122	1.00517
POS	SPH(d14:1)	+H	Sphingosine	(d14:1)	244.227	C14 H30 O2 N1	0.898406	0.153807	0.00111318	1.23641
POS	SPH(d15:0)	+H	Sphingosine	(d15:0)	260.258	C15 H34 O2 N1	0.921566	0.0733964	0.00298042	1.43908
POS	SPH(d15:1)	+H	Sphingosine	(d15:1)	258.243	C15 H32 O2 N1	2.6174	0.300505	4.48092e-05	1.74773
POS	SPH(d16:0)	+H	Sphingosine	(d16:0)	274.274	C16 H36 O2 N1	1.13492	0.210527	0.000891068	1.70376
POS	SPH(d16:1)	+H	Sphingosine	(d16:1)	272.258	C16 H34 O2 N1	1.3908	0.260865	0.00125857	1.67341
POS	SPH(d17:0)	+H	Sphingosine	(d17:0)	288.29	C17 H38 O2 N1	1.46038	-0.113977	0.0957519	1.39057
POS	SPH(d17:1)	+H	Sphingosine	(d17:1)	286.274	C17 H36 O2 N1	3.50531	0.175342	0.00131902	1.36966
POS	SPH(d18:0)	+H	Sphingosine	(d18:0)	302.305	C18 H40 O2 N1	1.95956	0.182623	0.00429847	1.46442
POS	SPH(d18:0)	+H	Sphingosine	(d18:0)	302.305	C18 H40 O2 N1	2.9122	-0.225515	0.0923832	0.193983
POS	SPH(d18:1)	+H	Sphingosine	(d18:1)	300.29	C18 H38 O2 N1	2.45668	0.214676	0.000519529	1.57654
POS	SPH(d19:0)	+H	Sphingosine	(d19:0)	316.321	C19 H42 O2 N1	2.55969	-0.178204	0.145123	1.1321
POS	SPH(d19:1)	+H	Sphingosine	(d19:1)	314.305	C19 H40 O2 N1	4.08347	0.23611	0.000263288	1.91891
POS	SPH(d20:0)	+H	Sphingosine	(d20:0)	330.337	C20 H44 O2 N1	3.06561	0.150064	0.00395502	1.5111
POS	SPH(d22:0)	+H	Sphingosine	(d22:0)	358.368	C22 H48 O2 N1	3.71218	0.0946237	0.00071456	1.77975
POS	SPH(d22:1)	+H	Sphingosine	(d22:1)	356.352	C22 H46 O2 N1	3.24282	0.123246	0.0501235	0.598093
POS	SPH(d22:1)	+H	Sphingosine	(d22:1)	356.352	C22 H46 O2 N1	4.21179	0.191778	0.000211463	1.52972
POS	SPH(d22:2)	+H	Sphingosine	(d22:2)	354.337	C22 H44 O2 N1	3.829	0.0617908	0.585536	0.0579525
POS	SPH(m18:0)	+H	Sphingosine	(m18:0)	286.31	C18 H40 O1 N1	1.61844	-0.00802695	0.270933	0.111671
POS	SPH(m18:0)	+H	Sphingosine	(m18:0)	286.31	C18 H40 O1 N1	3.14511	0.119401	0.210569	0.598866
POS	SPH(m18:1)	+H	Sphingosine	(m18:1)	284.295	C18 H38 O1 N1	2.52992	0.193024	0.000687779	1.53982
POS	SPH(m18:1)	+H	Sphingosine	(m18:1)	284.295	C18 H38 O1 N1	2.93559	-0.030725	0.300112	0.671347
POS	SPH(m20:0)	+H	Sphingosine	(m20:0)	314.342	C20 H44 O1 N1	3.77351	0.311078	0.00150201	1.62827
POS	SPH(m20:1)	+H	Sphingosine	(m20:1)	312.326	C20 H42 O1 N1	3.30835	0.0837027	0.0792542	0.530953
POS	SPH(m20:1)	+H	Sphingosine	(m20:1)	312.326	C20 H42 O1 N1	4.64159	0.0129747	0.0194996	0.0898554
POS	SPH(t16:0)	+H	Sphingosine	(t16:0)	290.269	C16 H36 O3 N1	1.18349	0.14343	0.0201705	0.403274
POS	SPH(t17:0)	+H	Sphingosine	(t17:0)	304.285	C17 H38 O3 N1	1.527	0.0445594	0.200985	0.101863
POS	SPH(t20:0)	+H	Sphingosine	(t20:0)	346.332	C20 H44 O3 N1	3.19274	0.156066	0.0102916	0.0789357
POS	SPHP(m18:1)	+H	Sphingosine-1-phosphate	(m18:1)	364.261	C18 H39 O4 N1 P1	9.466	-0.167028	0.0864719	0.764552
NEG	SPHP(m20:1)	+HCOO	Sphingosine-1-phosphate	(m20:1)	436.283	C21 H43 O6 N1 P1	3.349	-0.425563	0.00171569	1.3004
NEG	SPHP(m21:1)	+HCOO	Sphingosine-1-phosphate	(m21:1)	450.299	C22 H45 O6 N1 P1	3.72152	-0.750977	3.40197e-07	1.90107
NEG	SPHP(m22:0)	+HCOO	Sphingosine-1-phosphate	(m22:0)	466.33	C23 H49 O6 N1 P1	3.34409	-0.450807	4.22415e-05	1.34828
NEG	SPHP(m22:0)	+HCOO	Sphingosine-1-phosphate	(m22:0)	466.33	C23 H49 O6 N1 P1	4.11554	-0.351258	0.00222551	1.34097
NEG	SPHP(m22:1)	+HCOO	Sphingosine-1-phosphate	(m22:1)	464.315	C23 H47 O6 N1 P1	3.5259	-0.538121	2.9376e-05	2.07338
NEG	SPHP(m22:1)	+HCOO	Sphingosine-1-phosphate	(m22:1)	464.315	C23 H47 O6 N1 P1	4.0608	-0.389145	5.84815e-06	1.91382
POS	TG(11:0CHO_16:1_18:0)	+NH4	Triglyceride	(11:0CHO_16:1_18:0)	794.687	C48 H92 O7 N1	11.59	0.0381055	0.40852	0.129957
POS	TG(11:3CHO_16:0_16:0)	+H	Triglyceride	(11:3CHO_16:0_16:0)	745.598	C46 H81 O7	11.548	-0.218084	0.984518	0.113165
POS	TG(11:3COOH_16:0_16:0)	+H	Triglyceride	(11:3COOH_16:0_16:0)	761.593	C46 H81 O8	11.329	0.15313	0.00128186	1.06869
POS	TG(12:0_18:2_20:4)	+H	Triglyceride	(12:0_18:2_20:4)	823.681	C53 H91 O6	12.9296	0.23373	0.913467	0.837079
POS	TG(12:3COOH_14:0_14:0)	+Na	Triglyceride	(12:3COOH_14:0_14:0)	741.528	C43 H74 O8 Na1	8.54351	0.404539	0.00118077	2.02183
POS	TG(13:0COOCH3_18:3_18:3)	+H	Triglyceride	(13:0COOCH3_18:3_18:3)	853.655	C53 H89 O8	11.8731	0.254754	0.00115545	1.38839
POS	TG(14:0_18:2_18:2)	+NH4	Triglyceride	(14:0_18:2_18:2)	844.739	C53 H98 O6 N1	13.0488	-0.309606	0.565455	0.153213
POS	TG(14:0_18:2_20:5)	+H	Triglyceride	(14:0_18:2_20:5)	849.697	C55 H93 O6	12.9567	0.0910856	0.673635	0.187606
POS	TG(14:0COOCH3_18:1_18:1)	+Na	Triglyceride	(14:0COOCH3_18:1_18:1)	897.715	C54 H98 O8 Na1	13.69	0.130489	0.74929	0.373807
POS	TG(15:0_10:0_15:0)	+NH4	Triglyceride	(15:0_10:0_15:0)	712.645	C43 H86 O6 N1	12.166	-0.32327	0.155374	1.08224
POS	TG(15:0_14:0_16:0)	+NH4	Triglyceride	(15:0_14:0_16:0)	782.723	C48 H96 O6 N1	13.522	0.277231	0.0207683	1.64177
POS	TG(15:0_14:0_18:1)	+NH4	Triglyceride	(15:0_14:0_18:1)	808.739	C50 H98 O6 N1	13.5103	0.280372	0.452154	0.971732
POS	TG(15:0_16:0_18:1)	+NH4	Triglyceride	(15:0_16:0_18:1)	836.77	C52 H102 O6 N1	13.8796	0.139712	0.452453	0.792371
POS	TG(15:0_16:0_18:2)	+NH4	Triglyceride	(15:0_16:0_18:2)	834.755	C52 H100 O6 N1	13.5254	0.190236	0.314557	0.383351
POS	TG(15:0_18:1_18:1)	+NH4	Triglyceride	(15:0_18:1_18:1)	862.786	C54 H104 O6 N1	13.531	0.0190942	0.443108	0.490438
POS	TG(15:0_18:1_18:2)	+NH4	Triglyceride	(15:0_18:1_18:2)	860.77	C54 H102 O6 N1	13.5095	-0.102268	0.231431	0.15859
POS	TG(15:0_18:1_20:4)	+H	Triglyceride	(15:0_18:1_20:4)	867.744	C56 H99 O6	13.8726	0.210126	0.38455	0.717978
POS	TG(16:0_10:0_16:0)	+NH4	Triglyceride	(16:0_10:0_16:0)	740.676	C45 H90 O6 N1	12.9554	0.0894452	0.0991447	1.07245
POS	TG(16:0_10:0_18:1)	+NH4	Triglyceride	(16:0_10:0_18:1)	766.692	C47 H92 O6 N1	12.9229	0.0260527	0.525622	1.11383
POS	TG(16:0_10:4_18:1)	+Na	Triglyceride	(16:0_10:4_18:1)	763.585	C47 H80 O6 Na1	9.045	-0.0648479	0.166737	0.255566
POS	TG(16:0_11:1_18:1)	+Na	Triglyceride	(16:0_11:1_18:1)	783.647	C48 H88 O6 Na1	11.3212	0.19685	0.169684	1.02461
POS	TG(16:0_12:0_18:2)	+NH4	Triglyceride	(16:0_12:0_18:2)	792.708	C49 H94 O6 N1	12.9442	0.147004	0.417341	1.53934
POS	TG(16:0_14:0_14:0)	+NH4	Triglyceride	(16:0_14:0_14:0)	768.708	C47 H94 O6 N1	13.331	0.177982	0.317443	1.39683
POS	TG(16:0_14:0_16:0)	+NH4	Triglyceride	(16:0_14:0_16:0)	796.739	C49 H98 O6 N1	13.7358	0.13928	0.121848	0.371629
POS	TG(16:0_14:0_16:1)	+NH4	Triglyceride	(16:0_14:0_16:1)	794.723	C49 H96 O6 N1	13.3059	0.0532536	0.967637	1.2429
POS	TG(16:0_14:0_18:1)	+NH4	Triglyceride	(16:0_14:0_18:1)	822.755	C51 H100 O6 N1	13.7075	0.464162	0.947572	1.13989
POS	TG(16:0_14:0_18:1)	+NH4	Triglyceride	(16:0_14:0_18:1)	822.755	C51 H100 O6 N1	13.3032	0.234551	0.622616	1.4038
POS	TG(16:0_14:0_18:2)	+NH4	Triglyceride	(16:0_14:0_18:2)	820.739	C51 H98 O6 N1	13.3283	0.391356	0.808745	1.14049
POS	TG(16:0_14:0_18:3)	+H	Triglyceride	(16:0_14:0_18:3)	801.697	C51 H93 O6	13.731	0.261113	0.973818	1.22908
POS	TG(16:0_16:0_16:0)	+NH4	Triglyceride	(16:0_16:0_16:0)	824.77	C51 H102 O6 N1	14.1395	0.43938	0.850453	0.781206
POS	TG(16:0_16:0_16:0)	+NH4	Triglyceride	(16:0_16:0_16:0)	824.77	C51 H102 O6 N1	13.7225	0.586439	0.692724	1.24476
POS	TG(16:0_16:0_18:1)	+NH4	Triglyceride	(16:0_16:0_18:1)	850.786	C53 H104 O6 N1	14.0984	0.525703	0.926717	0.692243
POS	TG(16:0_16:0_18:1)	+NH4	Triglyceride	(16:0_16:0_18:1)	850.786	C53 H104 O6 N1	13.7052	0.761608	0.94732	1.147
POS	TG(16:0_16:0_18:2)	+NH4	Triglyceride	(16:0_16:0_18:2)	848.77	C53 H102 O6 N1	13.7242	0.289798	0.662738	1.34968
POS	TG(16:0_16:0_18:2)	+NH4	Triglyceride	(16:0_16:0_18:2)	848.77	C53 H102 O6 N1	13.3141	0.378237	0.387584	1.62571
POS	TG(16:0_16:0_18:3)	+NH4	Triglyceride	(16:0_16:0_18:3)	846.755	C53 H100 O6 N1	13.3089	0.217995	0.805652	1.14503
POS	TG(16:0_16:0_18:3)	+H	Triglyceride	(16:0_16:0_18:3)	829.728	C53 H97 O6	14.1485	0.631885	0.886061	0.764627
POS	TG(16:0_16:0_20:3)	+H	Triglyceride	(16:0_16:0_20:3)	857.759	C55 H101 O6	14.531	0.374992	0.695848	0.790571
POS	TG(16:0_16:0_20:5)	+H	Triglyceride	(16:0_16:0_20:5)	853.728	C55 H97 O6	13.8773	0.587539	0.825619	0.831661
POS	TG(16:0_16:0_22:5)	+NH4	Triglyceride	(16:0_16:0_22:5)	898.786	C57 H104 O6 N1	13.0102	0.0339762	0.36559	0.687104
POS	TG(16:0_16:0_24:0)	+NH4	Triglyceride	(16:0_16:0_24:0)	936.895	C59 H118 O6 N1	15.325	-0.012214	0.632655	0.39683
POS	TG(16:0_16:0_24:0)	+NH4	Triglyceride	(16:0_16:0_24:0)	936.895	C59 H118 O6 N1	15.6815	-0.48035	0.00785429	0.82552
POS	TG(16:0_17:0_18:1)	+NH4	Triglyceride	(16:0_17:0_18:1)	864.801	C54 H106 O6 N1	14.2529	0.258078	0.289945	0.593531
POS	TG(16:0_17:1_18:1)	+NH4	Triglyceride	(16:0_17:1_18:1)	862.786	C54 H104 O6 N1	13.8633	0.112835	0.30055	0.0324455
POS	TG(16:0_17:1_18:3)	+H	Triglyceride	(16:0_17:1_18:3)	841.728	C54 H97 O6	13.8758	0.131764	0.06284	0.0520775
POS	TG(16:0_17:1_20:5)	+H	Triglyceride	(16:0_17:1_20:5)	865.728	C56 H97 O6	13.5019	-0.17293	0.205331	0.285535
POS	TG(16:0_18:1_18:1)	+NH4	Triglyceride	(16:0_18:1_18:1)	876.801	C55 H106 O6 N1	14.0651	0.174994	0.659757	0.770144
POS	TG(16:0_18:1_18:1)	+NH4	Triglyceride	(16:0_18:1_18:1)	876.801	C55 H106 O6 N1	13.7043	0.318347	0.676335	1.14356
POS	TG(16:0_18:1_18:2)	+NH4	Triglyceride	(16:0_18:1_18:2)	874.786	C55 H104 O6 N1	13.7017	-0.061564	0.806783	0.521845
POS	TG(16:0_18:1_18:2)	+NH4	Triglyceride	(16:0_18:1_18:2)	874.786	C55 H104 O6 N1	13.3121	0.281435	0.806415	0.873225
POS	TG(16:0_18:1_18:3)	+H	Triglyceride	(16:0_18:1_18:3)	855.744	C55 H99 O6	14.2406	0.540732	0.119814	1.57745
POS	TG(16:0_18:1_19:0)	+NH4	Triglyceride	(16:0_18:1_19:0)	892.833	C56 H110 O6 N1	14.493	0.280469	0.682468	0.570888
POS	TG(16:0_18:1_20:3)	+H	Triglyceride	(16:0_18:1_20:3)	883.775	C57 H103 O6	14.6477	0.557511	0.146156	1.62367
POS	TG(16:0_18:1_20:4)	+H	Triglyceride	(16:0_18:1_20:4)	881.759	C57 H101 O6	14.0631	0.0792708	0.834848	0.602017
POS	TG(16:0_18:1_20:4)	+NH4	Triglyceride	(16:0_18:1_20:4)	898.786	C57 H104 O6 N1	13.5578	0.219867	0.320014	0.266541
POS	TG(16:0_18:1_20:5)	+H	Triglyceride	(16:0_18:1_20:5)	879.744	C57 H99 O6	13.8427	0.0974969	0.428421	0.00516272
POS	TG(16:0_18:1_22:0)	+NH4	Triglyceride	(16:0_18:1_22:0)	934.88	C59 H116 O6 N1	15.2621	0.193574	0.426267	0.736354
POS	TG(16:0_18:1_22:5)	+H	Triglyceride	(16:0_18:1_22:5)	907.775	C59 H103 O6	11.9323	-0.029738	0.0933352	0.612805
POS	TG(16:0_18:1_22:6)	+NH4	Triglyceride	(16:0_18:1_22:6)	922.786	C59 H104 O6 N1	13.3677	-0.573868	0.00041751	1.00059
POS	TG(16:0_18:1_24:0)	+NH4	Triglyceride	(16:0_18:1_24:0)	962.911	C61 H120 O6 N1	15.6349	0.234985	0.305982	0.594399
POS	TG(16:0_18:2_18:2)	+NH4	Triglyceride	(16:0_18:2_18:2)	872.77	C55 H102 O6 N1	13.5242	-0.23616	0.914226	0.484126
POS	TG(16:0_18:2_18:3)	+H	Triglyceride	(16:0_18:2_18:3)	853.728	C55 H97 O6	13.7262	0.601361	0.797083	1.01739
POS	TG(16:0_18:2_20:4)	+NH4	Triglyceride	(16:0_18:2_20:4)	896.77	C57 H102 O6 N1	13.2004	0.0695571	0.172444	0.0400869
POS	TG(16:0_18:2_20:5)	+H	Triglyceride	(16:0_18:2_20:5)	877.728	C57 H97 O6	13.3399	-0.0104136	0.628094	0.257601
POS	TG(16:0_18:2_22:6)	+NH4	Triglyceride	(16:0_18:2_22:6)	920.77	C59 H102 O6 N1	13.0234	-0.758587	0.142355	0.528184
POS	TG(16:0_18:3_18:3)	+H	Triglyceride	(16:0_18:3_18:3)	851.712	C55 H95 O6	13.497	0.296469	0.376534	0.807099
POS	TG(16:0_18:3_24:0)	+H	Triglyceride	(16:0_18:3_24:0)	941.853	C61 H113 O6	15.6757	-0.551027	0.00294658	0.932752
POS	TG(16:0_20:2_20:2)	+NH4	Triglyceride	(16:0_20:2_20:2)	928.833	C59 H110 O6 N1	13.6697	0.0851127	0.16581	1.29989
POS	TG(16:0_20:4_20:5)	+H	Triglyceride	(16:0_20:4_20:5)	901.728	C59 H97 O6	13.2104	-0.0059432	0.260522	0.249719
POS	TG(16:0_20:4_22:0)	+H	Triglyceride	(16:0_20:4_22:0)	939.838	C61 H111 O6	15.2594	0.109748	0.516498	0.878142
POS	TG(16:0_20:4_24:0)	+H	Triglyceride	(16:0_20:4_24:0)	967.869	C63 H115 O6	15.6296	0.15692	0.334101	0.873183
POS	TG(16:0_20:5_22:6)	+H	Triglyceride	(16:0_20:5_22:6)	925.728	C61 H97 O6	13.0311	-0.753172	0.0200678	1.04991
POS	TG(16:0_6:0_12:0)	+Na	Triglyceride	(16:0_6:0_12:0)	633.506	C37 H70 O6 Na1	7.75673	-1.02916	0.136136	0.90506
POS	TG(16:0_6:0_12:0)	+Na	Triglyceride	(16:0_6:0_12:0)	633.506	C37 H70 O6 Na1	7.23533	-1.16683	0.0220418	1.02184
POS	TG(16:0_8:0_12:2)	+NH4	Triglyceride	(16:0_8:0_12:2)	652.551	C39 H74 O6 N1	6.80014	-0.245139	0.559769	0.189882
POS	TG(16:0_8:0_16:0)	+NH4	Triglyceride	(16:0_8:0_16:0)	712.645	C43 H86 O6 N1	12.5905	-0.395357	0.0186452	0.657556
POS	TG(16:0_8:0_18:1)	+NH4	Triglyceride	(16:0_8:0_18:1)	738.661	C45 H88 O6 N1	12.572	-0.294886	0.087562	0.125952
POS	TG(16:1_16:1_18:1)	+Na	Triglyceride	(16:1_16:1_18:1)	851.71	C53 H96 O6 Na1	13.619	-3.8457	0.293094	0.221253
POS	TG(16:1_16:1_18:3)	+H	Triglyceride	(16:1_16:1_18:3)	825.697	C53 H93 O6	13.338	0.358198	0.526903	0.916125
POS	TG(16:1_18:2_18:2)	+NH4	Triglyceride	(16:1_18:2_18:2)	870.755	C55 H100 O6 N1	13.0186	-0.285705	0.766318	0.731122
POS	TG(16:1_18:2_18:3)	+H	Triglyceride	(16:1_18:2_18:3)	851.712	C55 H95 O6	13.304	0.133004	0.94325	0.950805
POS	TG(16:1_18:2_20:5)	+H	Triglyceride	(16:1_18:2_20:5)	875.712	C57 H95 O6	13.0183	-0.0708192	0.761792	0.34604
POS	TG(17:0_17:0_17:1)	+NH4	Triglyceride	(17:0_17:0_17:1)	864.801	C54 H106 O6 N1	13.8951	0.152785	0.531148	0.895292
POS	TG(17:0_17:0_22:2)	+NH4	Triglyceride	(17:0_17:0_22:2)	932.864	C59 H114 O6 N1	13.7029	0.581489	0.985093	1.14776
POS	TG(17:0_18:1_18:1)	+NH4	Triglyceride	(17:0_18:1_18:1)	890.817	C56 H108 O6 N1	13.862	0.136095	0.499843	0.948965
POS	TG(17:0_18:1_18:1)	+NH4	Triglyceride	(17:0_18:1_18:1)	890.817	C56 H108 O6 N1	14.2521	-0.293023	0.0503168	0.140338
POS	TG(17:0_18:1_18:1)	+NH4	Triglyceride	(17:0_18:1_18:1)	890.817	C56 H108 O6 N1	14.0656	0.169821	0.10155	1.0377
POS	TG(17:0_18:1_18:2)	+NH4	Triglyceride	(17:0_18:1_18:2)	888.801	C56 H106 O6 N1	13.7194	-0.0256407	0.382062	0.0382666
POS	TG(17:0_18:1_18:3)	+H	Triglyceride	(17:0_18:1_18:3)	869.759	C56 H101 O6	14.2161	0.440369	0.0330189	0.0348388
POS	TG(17:0_18:1_20:4)	+H	Triglyceride	(17:0_18:1_20:4)	895.775	C58 H103 O6	14.2658	0.166264	0.0329652	0.130669
POS	TG(17:0_18:2_18:2)	+NH4	Triglyceride	(17:0_18:2_18:2)	886.786	C56 H104 O6 N1	13.5233	-0.361174	0.400905	0.192388
POS	TG(17:0_18:2_20:4)	+H	Triglyceride	(17:0_18:2_20:4)	893.759	C58 H101 O6	13.8851	-0.234169	0.273628	0.00939707
POS	TG(17:0_18:2_20:5)	+H	Triglyceride	(17:0_18:2_20:5)	891.744	C58 H99 O6	13.4981	-0.547279	0.00975193	1.09569
POS	TG(18:0_10:3_18:0)	+H	Triglyceride	(18:0_10:3_18:0)	773.665	C49 H89 O6	13.34	0.0991603	0.602967	1.21491
POS	TG(18:0_11:1_22:4)	+H	Triglyceride	(18:0_11:1_22:4)	839.712	C54 H95 O6	13.4835	-0.105942	0.214124	0.482228
POS	TG(18:0_16:0_16:0)	+NH4	Triglyceride	(18:0_16:0_16:0)	852.801	C53 H106 O6 N1	14.5332	0.27336	0.258484	0.755014
POS	TG(18:0_16:0_16:0)	+Na	Triglyceride	(18:0_16:0_16:0)	857.757	C53 H102 O6 Na1	13.7102	-0.18336	0.616217	0.402927
POS	TG(18:0_16:0_18:0)	+NH4	Triglyceride	(18:0_16:0_18:0)	880.833	C55 H110 O6 N1	14.9264	0.00185512	0.84802	0.0496881
POS	TG(18:0_16:0_18:1)	+NH4	Triglyceride	(18:0_16:0_18:1)	878.817	C55 H108 O6 N1	14.2388	0.53553	0.0927424	1.93872
POS	TG(18:0_16:0_18:1)	+NH4	Triglyceride	(18:0_16:0_18:1)	878.817	C55 H108 O6 N1	14.4929	0.287384	0.602136	1.00834
POS	TG(18:0_16:0_20:3)	+H	Triglyceride	(18:0_16:0_20:3)	885.791	C57 H105 O6	14.9212	0.0582512	0.213507	1.22072
POS	TG(18:0_16:0_20:4)	+H	Triglyceride	(18:0_16:0_20:4)	883.775	C57 H103 O6	14.4916	0.46037	0.175429	1.93229
POS	TG(18:0_16:0_20:4)	+NH4	Triglyceride	(18:0_16:0_20:4)	900.801	C57 H106 O6 N1	13.9841	0.512514	0.0350714	0.614268
POS	TG(18:0_16:0_22:5)	+NH4	Triglyceride	(18:0_16:0_22:5)	926.817	C59 H108 O6 N1	13.3134	-0.0697333	0.314234	0.971949
POS	TG(18:0_17:0_18:0)	+NH4	Triglyceride	(18:0_17:0_18:0)	894.848	C56 H112 O6 N1	15.1074	-0.113609	0.59813	0.257511
POS	TG(18:0_17:0_18:1)	+NH4	Triglyceride	(18:0_17:0_18:1)	892.833	C56 H110 O6 N1	14.6864	0.27334	0.792875	0.8741
POS	TG(18:0_17:0_18:3)	+H	Triglyceride	(18:0_17:0_18:3)	871.775	C56 H103 O6	14.712	0.104251	0.0365112	0.398108
POS	TG(18:0_17:0_20:4)	+H	Triglyceride	(18:0_17:0_20:4)	897.791	C58 H105 O6	14.6855	0.400141	0.118164	0.629402
POS	TG(18:0_17:1_18:0)	+NH4	Triglyceride	(18:0_17:1_18:0)	892.833	C56 H110 O6 N1	14.1	0.581996	0.0915757	1.66166
POS	TG(18:0_18:0_18:0)	+NH4	Triglyceride	(18:0_18:0_18:0)	908.864	C57 H114 O6 N1	14.9216	0.136301	0.19392	0.595628
POS	TG(18:0_18:0_18:0)	+NH4	Triglyceride	(18:0_18:0_18:0)	908.864	C57 H114 O6 N1	15.3108	-0.0682454	0.722065	0.569872
POS	TG(18:0_18:0_18:1)	+NH4	Triglyceride	(18:0_18:0_18:1)	906.848	C57 H112 O6 N1	14.4903	0.453977	0.233237	1.08815
POS	TG(18:0_18:0_18:1)	+NH4	Triglyceride	(18:0_18:0_18:1)	906.848	C57 H112 O6 N1	14.8828	0.104238	0.322387	0.344749
POS	TG(18:0_18:0_18:2)	+NH4	Triglyceride	(18:0_18:0_18:2)	904.833	C57 H110 O6 N1	14.6134	0.218644	0.775391	0.368515
POS	TG(18:0_18:0_20:1)	+NH4	Triglyceride	(18:0_18:0_20:1)	934.88	C59 H116 O6 N1	14.8773	0.226361	0.892918	0.532751
POS	TG(18:0_18:0_20:3)	+H	Triglyceride	(18:0_18:0_20:3)	913.822	C59 H109 O6	15.3059	-0.0725969	0.805926	0.311009
POS	TG(18:0_18:1_18:1)	+NH4	Triglyceride	(18:0_18:1_18:1)	904.833	C57 H110 O6 N1	14.062	0.168346	0.935925	0.793039
POS	TG(18:0_18:1_18:1)	+NH4	Triglyceride	(18:0_18:1_18:1)	904.833	C57 H110 O6 N1	14.4592	0.0482637	0.647354	0.180826
POS	TG(18:0_18:1_20:3)	+H	Triglyceride	(18:0_18:1_20:3)	911.806	C59 H107 O6	14.8805	0.237631	0.164943	1.79032
POS	TG(18:0_18:1_20:4)	+H	Triglyceride	(18:0_18:1_20:4)	909.791	C59 H105 O6	14.4522	0.325054	0.78666	1.22563
POS	TG(18:0_18:1_20:4)	+NH4	Triglyceride	(18:0_18:1_20:4)	926.817	C59 H108 O6 N1	13.9527	-0.0725026	0.0916411	0.771106
POS	TG(18:0_18:1_24:0)	+NH4	Triglyceride	(18:0_18:1_24:0)	990.942	C63 H124 O6 N1	15.9956	0.0934907	0.413928	0.602023
POS	TG(18:0_8:0_18:0)	+NH4	Triglyceride	(18:0_8:0_18:0)	768.708	C47 H94 O6 N1	12.9603	0.0496874	0.0468199	1.00667
POS	TG(18:1_10:1_10:4)	+H	Triglyceride	(18:1_10:1_10:4)	655.493	C41 H67 O6	6.876	-1.02048	0.962249	0.299017
POS	TG(18:1_10:4_20:4)	+Na	Triglyceride	(18:1_10:4_20:4)	811.585	C51 H80 O6 Na1	8.0432	-0.345284	0.569271	0.538593
POS	TG(18:1_12:0_18:2)	+NH4	Triglyceride	(18:1_12:0_18:2)	818.723	C51 H96 O6 N1	12.9324	-0.0552397	0.768729	0.739274
POS	TG(18:1_17:1_18:1)	+NH4	Triglyceride	(18:1_17:1_18:1)	888.801	C56 H106 O6 N1	13.8783	-0.214129	0.164681	0.142623
POS	TG(18:1_17:1_18:1)	+NH4	Triglyceride	(18:1_17:1_18:1)	888.801	C56 H106 O6 N1	13.5143	0.0307805	0.154567	0.051284
POS	TG(18:1_18:1_18:1)	+NH4	Triglyceride	(18:1_18:1_18:1)	902.817	C57 H108 O6 N1	13.6934	0.191835	0.973923	0.634135
POS	TG(18:1_18:1_18:1)	+NH4	Triglyceride	(18:1_18:1_18:1)	902.817	C57 H108 O6 N1	14.0551	0.17642	0.801105	0.505408
POS	TG(18:1_18:1_18:2)	+NH4	Triglyceride	(18:1_18:1_18:2)	900.801	C57 H106 O6 N1	13.3384	-0.0251323	0.601889	0.477328
POS	TG(18:1_18:1_18:2)	+NH4	Triglyceride	(18:1_18:1_18:2)	900.801	C57 H106 O6 N1	13.682	-0.0816458	0.434884	0.351562
POS	TG(18:1_18:1_20:3)	+Na	Triglyceride	(18:1_18:1_20:3)	931.773	C59 H104 O6 Na1	11.962	0.135057	0.764734	0.142689
POS	TG(18:1_18:1_20:4)	+H	Triglyceride	(18:1_18:1_20:4)	907.775	C59 H103 O6	14.0308	0.118581	0.751949	0.452763
POS	TG(18:1_18:1_20:4)	+NH4	Triglyceride	(18:1_18:1_20:4)	924.801	C59 H106 O6 N1	12.9921	-0.0152546	0.5967	0.206374
POS	TG(18:1_18:1_20:4)	+NH4	Triglyceride	(18:1_18:1_20:4)	924.801	C59 H106 O6 N1	13.528	-0.00494828	0.32406	0.0141694
POS	TG(18:1_18:1_22:0)	+NH4	Triglyceride	(18:1_18:1_22:0)	960.895	C61 H118 O6 N1	15.2325	0.0527848	0.615091	0.276633
POS	TG(18:1_18:1_22:6)	+H	Triglyceride	(18:1_18:1_22:6)	931.775	C61 H103 O6	11.9541	0.150376	0.649438	0.152971
POS	TG(18:1_18:1_24:0)	+NH4	Triglyceride	(18:1_18:1_24:0)	988.927	C63 H122 O6 N1	15.5963	0.136294	0.774224	0.568827
POS	TG(18:1_18:2_18:2)	+NH4	Triglyceride	(18:1_18:2_18:2)	898.786	C57 H104 O6 N1	13.3182	-0.308093	0.944353	0.152951
POS	TG(18:1_18:2_20:4)	+H	Triglyceride	(18:1_18:2_20:4)	905.759	C59 H101 O6	13.6705	0.00501128	0.660159	0.526345
POS	TG(18:1_18:2_20:4)	+NH4	Triglyceride	(18:1_18:2_20:4)	922.786	C59 H104 O6 N1	13.1752	-0.226655	0.0114415	1.31912
POS	TG(18:1_18:2_20:5)	+H	Triglyceride	(18:1_18:2_20:5)	903.744	C59 H99 O6	13.3149	-0.132684	0.723869	0.096689
POS	TG(18:1_18:2_20:5)	+H	Triglyceride	(18:1_18:2_20:5)	903.744	C59 H99 O6	13.5581	0.214452	0.591553	0.772858
POS	TG(18:1_18:2_22:0)	+NH4	Triglyceride	(18:1_18:2_22:0)	958.88	C61 H116 O6 N1	14.8294	-0.373234	0.00164688	0.989509
POS	TG(18:1_18:2_22:5)	+NH4	Triglyceride	(18:1_18:2_22:5)	948.801	C61 H106 O6 N1	13.0197	-0.656176	0.0444159	0.718256
POS	TG(18:1_18:2_22:5)	+NH4	Triglyceride	(18:1_18:2_22:5)	948.801	C61 H106 O6 N1	13.3304	-0.839803	0.00040588	1.55922
POS	TG(18:1_18:2_22:6)	+NH4	Triglyceride	(18:1_18:2_22:6)	946.786	C61 H104 O6 N1	13.0061	-0.513866	0.000200713	1.2998
POS	TG(18:1_18:3_22:6)	+H	Triglyceride	(18:1_18:3_22:6)	927.744	C61 H99 O6	13.3755	-0.736953	0.000242916	1.5114
POS	TG(18:1_20:4_22:0)	+H	Triglyceride	(18:1_20:4_22:0)	965.853	C63 H113 O6	15.234	-0.0267756	0.182845	0.26901
POS	TG(18:1_20:5_22:0)	+H	Triglyceride	(18:1_20:5_22:0)	963.838	C63 H111 O6	14.8594	-0.740378	0.000759596	1.15063
POS	TG(18:1+2O_16:0_18:1)	+NH4	Triglyceride	(18:1+2O_16:0_18:1)	908.791	C55 H106 O8 N1	11.9847	0.168181	0.358903	0.523601
POS	TG(18:1+2O_18:1_18:1)	+NH4	Triglyceride	(18:1+2O_18:1_18:1)	934.807	C57 H108 O8 N1	11.9651	-0.0530901	0.308285	0.663825
POS	TG(18:1+2O_18:1_18:1)	+NH4	Triglyceride	(18:1+2O_18:1_18:1)	934.807	C57 H108 O8 N1	11.8281	-0.00127721	0.756333	0.0358826
POS	TG(18:1+O_16:0_18:0)	+Na	Triglyceride	(18:1+O_16:0_18:0)	899.767	C55 H104 O7 Na1	13.103	0.619283	0.104958	0.687488
POS	TG(18:1+O_16:0_18:0)	+NH4	Triglyceride	(18:1+O_16:0_18:0)	894.812	C55 H108 O7 N1	12.9642	0.0231691	0.182298	0.826287
POS	TG(18:1+O_16:0_18:0)	+NH4	Triglyceride	(18:1+O_16:0_18:0)	894.812	C55 H108 O7 N1	13.346	0.12495	0.0778431	1.11271
POS	TG(18:1+O_16:0_18:1)	+NH4	Triglyceride	(18:1+O_16:0_18:1)	892.796	C55 H106 O7 N1	12.5696	-0.024615	0.489703	0.613529
POS	TG(18:1+O_16:0_18:1)	+Na	Triglyceride	(18:1+O_16:0_18:1)	897.752	C55 H102 O7 Na1	12.9594	0.0756342	0.887502	0.176262
POS	TG(18:1+O_18:2_18:2)	+H	Triglyceride	(18:1+O_18:2_18:2)	897.754	C57 H101 O7	12.9514	-0.00569182	0.6941	0.570562
POS	TG(18:2_18:2_18:2)	+NH4	Triglyceride	(18:2_18:2_18:2)	896.77	C57 H102 O6 N1	12.9888	-0.118155	0.887743	0.170785
POS	TG(18:2_18:2_20:4)	+Na	Triglyceride	(18:2_18:2_20:4)	925.726	C59 H98 O6 Na1	12.8479	-0.393992	0.021629	0.553175
POS	TG(18:2_18:2_22:6)	+NH4	Triglyceride	(18:2_18:2_22:6)	944.77	C61 H102 O6 N1	12.6923	-0.484825	0.00313281	1.3333
POS	TG(18:2_20:4_20:4)	+H	Triglyceride	(18:2_20:4_20:4)	927.744	C61 H99 O6	13.1717	-0.334925	0.00713952	0.764586
POS	TG(18:2+3O_16:1_18:2)	+Na	Triglyceride	(18:2+3O_16:1_18:2)	923.695	C55 H96 O9 Na1	12.634	0.412412	0.0436489	0.801965
POS	TG(18:2+4O_15:1_18:1)	+NH4	Triglyceride	(18:2+4O_15:1_18:1)	922.734	C54 H100 O10 N1	13.6634	-0.0622656	0.208712	1.00235
POS	TG(18:2+5O_15:0_16:0)	+Na	Triglyceride	(18:2+5O_15:0_16:0)	919.684	C52 H96 O11 Na1	12.072	-0.111887	0.63403	0.254424
POS	TG(18:2+O_16:0_18:1)	+Na	Triglyceride	(18:2+O_16:0_18:1)	895.736	C55 H100 O7 Na1	12.6072	-0.0217906	0.119475	0.192425
POS	TG(18:2+O_16:0_20:0)	+NH4	Triglyceride	(18:2+O_16:0_20:0)	920.828	C57 H110 O7 N1	12.5276	0.11169	0.377167	0.430454
POS	TG(18:2+O_18:0_18:0)	+NH4	Triglyceride	(18:2+O_18:0_18:0)	920.828	C57 H110 O7 N1	12.9562	-0.0381911	0.697083	0.666737
POS	TG(18:2+OO_18:1_18:1)	+NH4	Triglyceride	(18:2+OO_18:1_18:1)	932.791	C57 H106 O8 N1	11.6349	-0.493323	0.133565	0.0780801
POS	TG(18:2+OO_18:1_20:0)	+Na	Triglyceride	(18:2+OO_18:1_20:0)	967.794	C59 H108 O8 Na1	12.613	-0.392699	0.0518845	0.156593
POS	TG(18:3_17:1_18:3)	+Na	Triglyceride	(18:3_17:1_18:3)	885.694	C56 H94 O6 Na1	12.615	0.0840843	0.646963	0.692244
POS	TG(18:3_18:2_18:2)	+NH4	Triglyceride	(18:3_18:2_18:2)	894.755	C57 H100 O6 N1	12.6901	0.0704515	0.258244	0.547843
POS	TG(18:3_18:2_20:5)	+H	Triglyceride	(18:3_18:2_20:5)	899.712	C59 H95 O6	12.6755	0.198383	0.258552	0.600369
POS	TG(18:3_18:3_18:3)	+H	Triglyceride	(18:3_18:3_18:3)	873.697	C57 H93 O6	12.6554	0.140371	0.2746	0.424144
POS	TG(18:3+4O_15:1_16:0)	+NH4	Triglyceride	(18:3+4O_15:1_16:0)	894.703	C52 H96 O10 N1	13.3457	-0.122121	0.559608	0.203807
POS	TG(18:3+4O_15:1_18:1)	+NH4	Triglyceride	(18:3+4O_15:1_18:1)	920.719	C54 H98 O10 N1	13.3148	-0.0987608	0.648049	0.00777937
POS	TG(18:3+4O_19:1_21:1)	+NH4	Triglyceride	(18:3+4O_19:1_21:1)	1018.83	C61 H112 O10 N1	12.793	-0.0920477	0.878823	0.785313
POS	TG(18:3+O_16:0_16:0)	+Na	Triglyceride	(18:3+O_16:0_16:0)	867.705	C53 H96 O7 Na1	12.284	-0.0793586	0.0661427	0.74256
POS	TG(18:3+O_16:0_18:1)	+Na	Triglyceride	(18:3+O_16:0_18:1)	893.72	C55 H98 O7 Na1	11.9864	0.300524	0.267907	0.662401
POS	TG(18:3+O_16:0_20:0)	+NH4	Triglyceride	(18:3+O_16:0_20:0)	918.812	C57 H108 O7 N1	12.2874	0.386446	0.0138824	1.73609
POS	TG(18:3+O_18:1_18:1)	+H	Triglyceride	(18:3+O_18:1_18:1)	897.754	C57 H101 O7	12.5525	0.257925	0.931119	0.331872
POS	TG(18:3+O_18:1_20:1)	+NH4	Triglyceride	(18:3+O_18:1_20:1)	942.812	C59 H108 O7 N1	12.3362	0.094591	0.121638	1.09353
POS	TG(18:3+O_18:2_20:1)	+NH4	Triglyceride	(18:3+O_18:2_20:1)	940.796	C59 H106 O7 N1	12.126	-0.112834	0.174231	0.539549
POS	TG(18:3+OO_16:0_16:0)	+Na	Triglyceride	(18:3+OO_16:0_16:0)	883.7	C53 H96 O8 Na1	11.6344	-0.477752	0.0301484	0.480855
POS	TG(18:3+OO_16:0_16:0)	+Na	Triglyceride	(18:3+OO_16:0_16:0)	883.7	C53 H96 O8 Na1	11.9638	0.370392	0.821415	0.497617
POS	TG(18:3+OO_16:0_18:0)	+NH4	Triglyceride	(18:3+OO_16:0_18:0)	906.776	C55 H104 O8 N1	11.9105	-0.0116261	0.549772	0.233974
POS	TG(18:3+OO_16:0_18:1)	+Na	Triglyceride	(18:3+OO_16:0_18:1)	909.715	C55 H98 O8 Na1	11.9569	-0.213255	0.830108	0.376588
POS	TG(18:3+OO_16:0_18:1)	+Na	Triglyceride	(18:3+OO_16:0_18:1)	909.715	C55 H98 O8 Na1	11.6355	0.111673	0.32411	0.270722
POS	TG(18:3+OO_16:0_18:2)	+Na	Triglyceride	(18:3+OO_16:0_18:2)	907.7	C55 H96 O8 Na1	11.6518	0.129343	0.608791	0.0708762
POS	TG(18:3+OO_16:0_20:4)	+H	Triglyceride	(18:3+OO_16:0_20:4)	909.718	C57 H97 O8	11.9652	-0.172007	0.18277	0.718419
POS	TG(18:3+OO_18:0_18:1)	+NH4	Triglyceride	(18:3+OO_18:0_18:1)	932.791	C57 H106 O8 N1	11.9602	-0.312285	0.375668	0.806417
POS	TG(18:3+OO_18:1_18:1)	+NH4	Triglyceride	(18:3+OO_18:1_18:1)	930.776	C57 H104 O8 N1	11.6617	-0.191748	0.165778	0.740919
POS	TG(18:3+OO_18:1_20:4)	+H	Triglyceride	(18:3+OO_18:1_20:4)	935.733	C59 H99 O8	11.963	-0.378126	0.453055	0.238308
POS	TG(18:3+OO_21:1_21:1)	+Na	Triglyceride	(18:3+OO_21:1_21:1)	1019.82	C63 H112 O8 Na1	12.916	-0.118832	0.939289	0.699855
POS	TG(18:3+Ox_16:1_18:1)	+H	Triglyceride	(18:3+Ox_16:1_18:1)	867.707	C55 H95 O7	12.264	-0.0792106	0.0746674	0.731079
POS	TG(18:3+Ox_18:0_18:0)	+H	Triglyceride	(18:3+Ox_18:0_18:0)	899.77	C57 H103 O7	13.156	0.416734	0.0534089	0.688854
POS	TG(18:4_18:1_18:1)	+H	Triglyceride	(18:4_18:1_18:1)	879.744	C57 H99 O6	13.7042	0.0666212	0.482366	0.0509979
POS	TG(18:4_20:1_20:1)	+H	Triglyceride	(18:4_20:1_20:1)	935.806	C61 H107 O6	11.961	-0.0596963	0.261727	0.646691
POS	TG(19:0_14:2_19:0)	+NH4	Triglyceride	(19:0_14:2_19:0)	876.801	C55 H106 O6 N1	13.9224	0.18746	0.817886	0.398997
POS	TG(19:0_18:1_18:1)	+NH4	Triglyceride	(19:0_18:1_18:1)	918.848	C58 H112 O6 N1	14.6428	0.152696	0.938023	0.653275
POS	TG(19:0_19:0_20:1)	+NH4	Triglyceride	(19:0_19:0_20:1)	962.911	C61 H120 O6 N1	15.2508	0.239342	0.399823	0.729538
POS	TG(19:0_19:0_22:2)	+NH4	Triglyceride	(19:0_19:0_22:2)	988.927	C63 H122 O6 N1	15.26	-0.0507682	0.138096	0.0936024
POS	TG(19:0COOCH3_16:1_16:1)	+NH4	Triglyceride	(19:0COOCH3_16:1_16:1)	906.776	C55 H104 O8 N1	11.625	-0.441179	0.270361	0.573879
POS	TG(19:1_14:1_19:1)	+NH4	Triglyceride	(19:1_14:1_19:1)	874.786	C55 H104 O6 N1	13.471	0.203737	0.89373	0.743735
POS	TG(19:1_18:1_18:2)	+NH4	Triglyceride	(19:1_18:1_18:2)	914.817	C58 H108 O6 N1	13.825	-0.195368	0.09121	0.221543
POS	TG(20:0_16:0_16:0)	+NH4	Triglyceride	(20:0_16:0_16:0)	880.833	C55 H110 O6 N1	14.5171	0.361534	0.488489	0.739982
POS	TG(20:0_18:1_18:1)	+NH4	Triglyceride	(20:0_18:1_18:1)	932.864	C59 H114 O6 N1	14.454	0.186517	0.704076	0.274328
POS	TG(20:0_18:1_18:1)	+NH4	Triglyceride	(20:0_18:1_18:1)	932.864	C59 H114 O6 N1	14.8536	-0.122454	0.275583	0.295728
POS	TG(20:0_18:1_18:2)	+NH4	Triglyceride	(20:0_18:1_18:2)	930.848	C59 H112 O6 N1	14.0448	0.112788	0.399912	0.730591
POS	TG(20:0_18:1_20:4)	+H	Triglyceride	(20:0_18:1_20:4)	937.822	C61 H109 O6	14.8317	-0.0696865	0.102268	0.0202418
POS	TG(20:1_18:1_18:2)	+NH4	Triglyceride	(20:1_18:1_18:2)	928.833	C59 H110 O6 N1	14.0516	0.0570864	0.27238	0.592149
POS	TG(20:1_18:1_20:4)	+H	Triglyceride	(20:1_18:1_20:4)	935.806	C61 H107 O6	14.4149	-0.212962	0.29071	0.0764189
POS	TG(20:1_18:1_22:1)	+NH4	Triglyceride	(20:1_18:1_22:1)	986.911	C63 H120 O6 N1	15.2133	-0.529806	0.0701977	0.379926
POS	TG(20:1_6:0_12:2)	+NH4	Triglyceride	(20:1_6:0_12:2)	678.567	C41 H76 O6 N1	6.8616	0.122961	0.052638	0.655191
POS	TG(20:4+3O_12:0_18:0)	+H	Triglyceride	(20:4+3O_12:0_18:0)	875.697	C53 H95 O9	12.8021	0.529049	0.0279529	0.866336
POS	TG(20:4+6O_16:1_18:0)	+H	Triglyceride	(20:4+6O_16:1_18:0)	977.729	C57 H101 O12	12.3859	0.597355	0.0147902	1.1149
POS	TG(20:4+8O_16:0_18:1)	+NH4	Triglyceride	(20:4+8O_16:0_18:1)	1026.75	C57 H104 O14 N1	12.4577	0.487802	0.0440002	0.463417
POS	TG(20:4+O_18:1_18:1)	+H	Triglyceride	(20:4+O_18:1_18:1)	923.77	C59 H103 O7	12.9495	-0.032939	0.139673	0.369738
POS	TG(20:4+O_18:1_18:2)	+H	Triglyceride	(20:4+O_18:1_18:2)	921.754	C59 H101 O7	12.2655	0.412033	0.152994	0.942117
POS	TG(20:4+OO_12:0_16:0)	+Na	Triglyceride	(20:4+OO_12:0_16:0)	853.653	C51 H90 O8 Na1	11.8719	0.252812	0.00160777	1.35558
POS	TG(20:4+OO_16:0_19:0)	+H	Triglyceride	(20:4+OO_16:0_19:0)	929.78	C58 H105 O8	12.831	0.124422	0.066806	0.571284
POS	TG(20:4+Ox_16:0_16:0)	+H	Triglyceride	(20:4+Ox_16:0_16:0)	869.723	C55 H97 O7	12.5918	0.111399	0.158706	0.868019
POS	TG(20:5_18:2_18:2)	+H	Triglyceride	(20:5_18:2_18:2)	901.728	C59 H97 O6	12.9825	-0.0204804	0.668621	0.677145
POS	TG(20:5+OO_16:0_16:0)	+H	Triglyceride	(20:5+OO_16:0_16:0)	885.718	C55 H97 O8	11.9666	0.28676	0.778852	0.409239
POS	TG(20:5+OO_16:0_18:1)	+H	Triglyceride	(20:5+OO_16:0_18:1)	911.733	C57 H99 O8	11.9631	-0.0981905	0.330317	0.692393
POS	TG(20:5+OO_16:0_18:1)	+H	Triglyceride	(20:5+OO_16:0_18:1)	911.733	C57 H99 O8	11.8149	-0.0649855	0.54605	0.334926
POS	TG(20:5+OO_18:1_18:1)	+H	Triglyceride	(20:5+OO_18:1_18:1)	937.749	C59 H101 O8	11.9623	-0.0221805	0.731353	0.0602757
POS	TG(20:5+OO_18:1_18:1)	+H	Triglyceride	(20:5+OO_18:1_18:1)	937.749	C59 H101 O8	11.8348	-0.247609	0.98099	0.0755135
POS	TG(20:5+Ox_16:0_18:2)	+H	Triglyceride	(20:5+Ox_16:0_18:2)	891.707	C57 H95 O7	12.01	-0.185631	0.229277	0.891533
POS	TG(22:5+3O_18:0_20:4)	+Na	Triglyceride	(22:5+3O_18:0_20:4)	1027.76	C63 H104 O9 Na1	12.415	0.367699	0.00747766	0.635165
POS	TG(22:5+6O_18:0_18:0)	+H	Triglyceride	(22:5+6O_18:0_18:0)	1033.79	C61 H109 O12	12.747	0.0282235	0.122328	0.346524
POS	TG(22:6+Ox_16:0_16:1)	+H	Triglyceride	(22:6+Ox_16:0_16:1)	891.707	C57 H95 O7	12.123	0.243491	0.231804	0.767217
POS	TG(30:1_6:0_22:5)	+NH4	Triglyceride	(30:1_6:0_22:5)	952.833	C61 H110 O6 N1	13.5298	0.0576447	0.0804113	0.0356897
POS	TG(4:0_12:3_13:0)	+H	Triglyceride	(4:0_12:3_13:0)	535.399	C32 H55 O6	4.123	-0.0357169	0.305094	0.137258
POS	TG(4:0_14:2_18:2)	+Na	Triglyceride	(4:0_14:2_18:2)	653.475	C39 H66 O6 Na1	5.909	0.424848	0.00614052	1.13074
POS	TG(4:0_16:0_16:0)	+NH4	Triglyceride	(4:0_16:0_16:0)	656.582	C39 H78 O6 N1	7.78344	-0.837517	0.21192	0.249878
POS	TG(4:0_16:0_18:1)	+NH4	Triglyceride	(4:0_16:0_18:1)	682.598	C41 H80 O6 N1	7.891	-0.0815745	0.092341	0.177807
POS	TG(4:0COOH_18:1_20:3)	+Na	Triglyceride	(4:0COOH_18:1_20:3)	767.543	C45 H76 O8 Na1	10.1146	-0.201172	0.791007	0.766447
POS	TG(4:0COOH_18:2_18:2)	+Na	Triglyceride	(4:0COOH_18:2_18:2)	739.512	C43 H72 O8 Na1	7.76955	-0.190486	0.696342	0.573947
POS	TG(4:0COOH_18:2_18:2)	+Na	Triglyceride	(4:0COOH_18:2_18:2)	739.512	C43 H72 O8 Na1	6.92956	-0.0754501	0.25519	0.158126
POS	TG(5:0CHO_18:1_18:1)	+NH4	Triglyceride	(5:0CHO_18:1_18:1)	736.609	C44 H82 O7 N1	9.60869	0.392538	0.69526	0.208467
POS	TG(5:0COOCH3_14:0_16:0)	+Na	Triglyceride	(5:0COOCH3_14:0_16:0)	691.512	C39 H72 O8 Na1	9.21059	0.179021	0.00289288	1.33219
POS	TG(5:0COOCH3_15:0_16:0)	+Na	Triglyceride	(5:0COOCH3_15:0_16:0)	705.528	C40 H74 O8 Na1	10.389	-0.514267	0.614385	0.837877
POS	TG(5:0COOH_18:1_18:1)	+NH4	Triglyceride	(5:0COOH_18:1_18:1)	752.603	C44 H82 O8 N1	8.379	-0.566896	0.000118077	1.9157
POS	TG(6:0_10:0_10:0)	+NH4	Triglyceride	(6:0_10:0_10:0)	516.426	C29 H58 O6 N1	5.149	0.124008	0.0301582	0.989848
POS	TG(6:0_10:3_10:4)	+NH4	Triglyceride	(6:0_10:3_10:4)	502.316	C29 H44 O6 N1	3.4361	0.168454	0.604278	0.321349
POS	TG(6:0_10:3_12:4)	+NH4	Triglyceride	(6:0_10:3_12:4)	530.348	C31 H48 O6 N1	3.43625	0.207801	0.338565	0.0387544
POS	TG(6:0_12:2_18:1)	+H	Triglyceride	(6:0_12:2_18:1)	633.509	C39 H69 O6	6.85093	-1.35068	0.11191	0.606097
POS	TG(6:0_12:2_20:2)	+NH4	Triglyceride	(6:0_12:2_20:2)	676.551	C41 H74 O6 N1	5.90952	0.714458	0.00260334	1.94877
POS	TG(6:0_6:0_10:2)	+NH4	Triglyceride	(6:0_6:0_10:2)	456.332	C25 H46 O6 N1	0.758463	0.0278793	0.966892	0.609871
POS	TG(6:1COOH_16:0_16:0)	+Na	Triglyceride	(6:1COOH_16:0_16:0)	717.528	C41 H74 O8 Na1	9.64243	-0.0883602	0.0369343	0.0380587
POS	TG(6:1COOH_18:2_18:2)	+H	Triglyceride	(6:1COOH_18:2_18:2)	743.546	C45 H75 O8	9.725	-0.229416	0.324841	1.15255
POS	TG(7:0COOCH3_16:0_16:0)	+NH4	Triglyceride	(7:0COOCH3_16:0_16:0)	742.619	C43 H84 O8 N1	11.2596	0.197728	0.33087	0.280056
POS	TG(7:0COOCH3_16:0_18:0)	+NH4	Triglyceride	(7:0COOCH3_16:0_18:0)	770.65	C45 H88 O8 N1	11.6119	0.29561	0.00222563	1.0235
POS	TG(7:1COOH_17:0_17:0)	+NH4	Triglyceride	(7:1COOH_17:0_17:0)	754.619	C44 H84 O8 N1	10.4566	-1.3379	0.965778	0.0929072
POS	TG(7:1COOH_18:0_18:0)	+Na	Triglyceride	(7:1COOH_18:0_18:0)	787.606	C46 H84 O8 Na1	10.7371	-0.0361217	0.405357	0.00499722
POS	TG(8:0_10:3_10:4)	+NH4	Triglyceride	(8:0_10:3_10:4)	530.348	C31 H48 O6 N1	2.82294	0.193576	0.271606	0.627886
POS	TG(8:0_8:0_8:0)	+NH4	Triglyceride	(8:0_8:0_8:0)	488.395	C27 H54 O6 N1	5.15419	0.38722	0.00851549	1.0965
POS	TG(8:1COOH_18:2_18:2)	+Na	Triglyceride	(8:1COOH_18:2_18:2)	793.559	C47 H78 O8 Na1	9.02969	-0.0337445	0.0950944	0.48739
POS	TG(9:0CHO_16:0_16:0)	+Na	Triglyceride	(9:0CHO_16:0_16:0)	745.595	C44 H82 O7 Na1	10.456	-0.555717	0.0547597	2.34806
POS	TG(9:0CHO_16:0_16:0)	+NH4	Triglyceride	(9:0CHO_16:0_16:0)	740.64	C44 H86 O7 N1	11.5477	-0.35539	0.0131609	1.15945
POS	TG(9:0CHO_18:1_18:1)	+NH4	Triglyceride	(9:0CHO_18:1_18:1)	792.671	C48 H90 O7 N1	11.5774	-0.491784	0.116461	0.546807
POS	TG(9:0COOCH3_16:0_16:0)	+NH4	Triglyceride	(9:0COOCH3_16:0_16:0)	770.65	C45 H88 O8 N1	11.2601	0.597954	0.00468089	1.11247
POS	TG(9:0COOH_16:0_16:0)	+NH4	Triglyceride	(9:0COOH_16:0_16:0)	756.635	C44 H86 O8 N1	11.326	0.288802	0.444373	0.24288
POS	TG(9:0COOH_16:0_18:0)	+NH4	Triglyceride	(9:0COOH_16:0_18:0)	784.666	C46 H90 O8 N1	11.6695	0.0562775	0.643215	0.141873
POS	TG(9:0COOH_16:0_18:1)	+NH4	Triglyceride	(9:0COOH_16:0_18:1)	782.65	C46 H88 O8 N1	11.3457	-0.487723	0.580247	0.236713
POS	TG(9:2CHO_18:0_18:0)	+NH4	Triglyceride	(9:2CHO_18:0_18:0)	792.671	C48 H90 O7 N1	11.218	0.277544	0.139712	1.24178
POS	TG(9:2COOH_16:0_16:0)	+Na	Triglyceride	(9:2COOH_16:0_16:0)	757.559	C44 H78 O8 Na1	7.67774	0.188602	0.0942417	0.594591
POS	TG(O-12:1_6:0_18:3)	+H	Triglyceride	(O-12:1_6:0_18:3)	617.514	C39 H69 O5	12.5983	-0.280484	0.199564	0.6487
POS	TG(O-14:1_10:3_20:4)	+NH4	Triglyceride	(O-14:1_10:3_20:4)	738.603	C47 H80 O5 N1	8.30954	-0.789721	0.13666	1.43197
POS	TG(O-14:1_10:3_20:4)	+NH4	Triglyceride	(O-14:1_10:3_20:4)	738.603	C47 H80 O5 N1	8.14726	-0.349604	0.728869	0.59388
POS	TG(O-14:1_20:4_20:4)	+Na	Triglyceride	(O-14:1_20:4_20:4)	881.699	C57 H94 O5 Na1	13.5007	-0.186126	0.0948498	0.094274
POS	TG(O-16:2_6:0_12:2)	+H	Triglyceride	(O-16:2_6:0_12:2)	589.483	C37 H65 O5	6.80323	-1.20433	0.0245576	0.953382
POS	TG(O-20:0_12:4_12:4)	+NH4	Triglyceride	(O-20:0_12:4_12:4)	738.603	C47 H80 O5 N1	8.00046	-0.470643	0.181085	0.122015
POS	TG(O-20:0_16:0_22:6)	+H	Triglyceride	(O-20:0_16:0_22:6)	921.827	C61 H109 O5	12.963	-0.110414	0.538451	0.444903
POS	TG(O-20:1_18:2_18:2)	+H	Triglyceride	(O-20:1_18:2_18:2)	895.811	C59 H107 O5	12.983	0.078743	0.453848	0.779137
POS	TG(O-20:1_18:2_18:3)	+H	Triglyceride	(O-20:1_18:2_18:3)	893.796	C59 H105 O5	12.9673	-0.0210037	0.531788	0.773537
POS	TG(O-20:2_18:1_18:2)	+H	Triglyceride	(O-20:2_18:1_18:2)	895.811	C59 H107 O5	13.371	-0.00806593	0.0888218	0.992829
POS	TG(O-20:4_11:4_12:4)	+Na	Triglyceride	(O-20:4_11:4_12:4)	721.48	C46 H66 O5 Na1	7.703	0.35468	0.0355091	0.598603
POS	WE(12:0_18:1)	+NH4	Wax esters	(12:0_18:1)	468.478	H62 C30 O2 N1	5.71338	-0.127296	0.493267	0.520749
POS	WE(27:5_18:3)	+H	Wax esters	(27:5_18:3)	647.576	H75 C45 O2	12.0596	-0.251898	0.177616	0.668047
POS	WE(4:0_16:3)	+NH4	Wax esters	(4:0_16:3)	324.29	H38 C20 O2 N1	2.833	-0.319438	0.514711	0.129478
POS	WE(4:0_18:2)	+NH4	Wax esters	(4:0_18:2)	354.337	H44 C22 O2 N1	3.81842	-0.0813198	0.241275	0.597201
POS	WE(4:0_25:5)	+H	Wax esters	(4:0_25:5)	429.373	H49 C29 O2	6.08748	-0.423531	0.251836	1.89716
POS	WE(5:0_17:3)	+NH4	Wax esters	(5:0_17:3)	352.321	H42 C22 O2 N1	3.62199	-0.111292	0.518571	0.550793
POS	WE(5:0_17:4)	+NH4	Wax esters	(5:0_17:4)	350.305	H40 C22 O2 N1	3.15353	-0.058806	0.472	0.588198
POS	WE(6:0_16:3)	+NH4	Wax esters	(6:0_16:3)	352.321	H42 C22 O2 N1	3.49034	-0.114258	0.170297	1.0813
POS	WE(7:0_22:5)	+H	Wax esters	(7:0_22:5)	429.373	H49 C29 O2	8.11142	-0.473453	4.4204e-06	1.62808
POS	ZyE(0:0)	+H	Zymosterol ester	(0:0)	385.346	C27 H45 O1	4.61837	-0.47558	0.0414251	0.965351
POS	ZyE(0:0)	+H	Zymosterol ester	(0:0)	385.346	C27 H45 O1	6.85943	-0.167882	0.808362	0.388323
POS	ZyE(18:3)	+H	Zymosterol ester	(18:3)	645.561	C45 H73 O2	11.6474	-0.68342	0.00268378	1.72449

## Sheet: Note
Note:
p-values were calculated by multiple linear regression adjusting for gender, age, and BMI.
FC: Fold change
VIP: Variable importance in projection
